# Supplementary material for: Targeting SUMOylation triggers interferon-β-dependent activation of patient and allogenic Natural Killer cells in preclinical models of Acute Myeloid Leukemia
Source: Mol Cancer Ther. Author manuscript; Available in PMC 2025 Aug 15. (PMC7618005; doi:10.1158/1535-7163.MCT-25-0504)
Supplement: 7 [file EMS207354-supplement-7.xlsx]

## Sheet: NK from HD+ THP-1
Supplementary Table S5: Raw data for all live cell cytotoxicity experiments using Incucyte
		Co-culture 4:1 NK:THP-1
					Donors
					HD50			HD51			HD53			HD71			HD72			HD62
					w/o NK	NK+ Vehicle	NK+TAK-981	w/o NK	NK+ Vehicle	NK+TAK-981	w/o NK	NK+ Vehicle	NK+TAK-981	w/o NK	NK+ Vehicle	NK+TAK-981	w/o NK	NK+ Vehicle	NK+TAK-981	w/o NK	NK+ Vehicle	NK+TAK-981
			Duration of co-culture (hrs)	0	100	100	100	100	100	100	100	100	100	100	100	100	100	100	100	100	100	100
				1	100.251	95.3159	93.2167	108.559	104.118	105.815	99.8745	98.2359	99.427	102.093	114.114	110.788	103.017	102.233	95.8614	102.491	104.879	99.342
				2	104.314	91.122	86.9104	111.759	109.193	106.934	100.766	94.9283	99.618	103.183	111.245	101.854	103.643	98.2922	89.3552	105.687	107.566	92.8626
				3	108.08	89.3246	83.2539	116.496	113.191	108.79	104.645	98.8974	100.573	104.48	109.092	94.0698	104.616	96.7681	82.29	109.433	111.02	88.9648
				4	110.637	81.2092	78.9613	120.556	116.567	112.905	107.256	97.3539	96.0841	107.014	105.808	87.7957		94.4234	76.2715	111.355	113.597	83.7763
				5	113.399	79.902	74.1388	122.769	118.626	115.008	110.043	97.5744	94.3649							113.532	116.283	80.4353
				6	119.014	78.4314	72.2841	125.805	121.379	118.094	112.817	92.8335	91.022	107.103	105.708	83.7794	109.622	93.1264	74.1907	114.807	114.474	77.6766
				7	121.091	77.451	70.9062	126.774	123.941	119.436	113.809	95.3693	87.4881	108.444	102.823	79.9423	111.568	90.957	69.5184	116.886	116.338	74.4875
				8	122.095	73.4205	68.1505	131.62	123.294	120.935	118.592	99.0077	87.3926	109.77	101.252	78.3583	113.014	89.1739	67.0745	120.788	117.544	73.8547
				9	124.88	72.3856	65.8717	133.211	121.738	120.085	121.78	101.433	87.2015	111.421	98.7812	75.2407	112.709	88.1779	64.8463	117.768	121.491	67.8816
				10	129.126	71.841	66.2427	136.394	122.959	119.034	125.496	99.5589	86.533	112.157	99.5273	74.1926	114.182	87.2499	62.5979	121.985	123.629	67.8309
				11	133.006	70.9695	64.8649	137.765	127.604	120.532	129.777	98.4564	84.8138	113.351	97.693	72.8213	115.197	86.4674	61.8331	124.24	123.026	68.489
				12	135.129	69.7712	63.911	139.448	120.804	119.213	132.953	100.331	82.9991	114.044	97.4559	70.1722	115.99	85.8846	61.1954	127.711	128.509	64.6419
				13	139.352	71.5686	64.4939	142.484	123.151	115.634	137.283	101.764	84.0497	113.69	96.2468	68.3247	115.879	85.5097	60.0827	129.045	132.511	64.2875
				14	141.109	69.5534	61.4732	147.074	119.655	115.634	138.928	96.5821	81.8529	114.78	95.7856	67.2157	118.493	86.0995	59.2771	132.124	128.235	61.1238
				15	145.674	69.6078	58.3466	149.543	120.421	115.388	142.342	99.0077	82.7125	115.223	94.8451	64.5668	119.939	87.2997	58.5531	134.32	128.18	60.896
				16	148.459	70.0436	57.3397	153.987	121.331	114.918	146.611	97.6846	83.1901	116.21	95.5871	64.2041	120.384	87.0695	57.636	136.38	134.594	61.7059
				17	151.952	68.0283	54.478	156.035	123.127	112.503	149.247	95.7001	82.7125	117.492	96.7234	61.3677	121.204	86.5219	58.2786	138.184	134.32	61.1997
				18	155.49	68.1373	52.0933	160.918	124.132	112.995	152.925	97.9052	81.9485	117.919	96.891	63.5887	121.899	87.3397	56.8612	140.949	133.882	62.2374
				19	158.891	66.6667	49.4436	163.296	126.813	112.861	156.578	98.5667	84.7183	119.511	96.8879	62.2246	120.551	86.6421	55.9035	144.577	133.169	62.1868
				20	162.155	63.671	47.5358	167.337	127.364	111.004	159.754	90.4079	79.0831	118.921	95.7959	62.0269	122.386	86.6196	56.6527	147.833	132.785	61.1744
				21	166.697	62.7451	43.7202	171.397	129.088	110.512	161.323	89.9669	71.3467	119.01	96.8986	60.092	121.899	86.976	56.2411	151.088	130.428	61.3769
				22	170.304	62.5817	42.5013	174.433	130.644	111.25	163.181	90.6284	71.9198	120.542	97.0749	60.8919	124.444	86.3637	56.7058	159.09	132.347	60.5163
				23	174.275	61.7647	38.7387	178.475	133.78	112.391	165.403	92.613	71.6333	121.382	96.4365	61.6512	125.626	85.9222	56.7007	162.679	137.555	63.1992
				24	179.16	62.3638	38.0498	183.248	138.018	112.391	166.156	89.1951	69.4365	123.607	98.3754	62.2008	127.656	85.388	57.3815	172.426	145.45	60.5416
				25	183.976	60.5665	37.6788	189.996	140.484	113.688	172.132	90.7387	71.8243	122.944	97.2491	60.0201	130.242	84.7685	56.9138	177.917	148.739	60.8707
				27	195.549	61.1656	34.0752	198.171	141.154	113.174	178.848	94.2668	72.8749	125.818	99.5582	63.59	134.636	85.0825	55.1785	192.234	145.888	61.9337
				29	206.825	58.9869	28.7758	211.686	154.417	114.628	186.568	94.7078	76.1223	127.822	98.7037	63.3667	140.587	85.4192	55.2599	202.785	155.647	59.6052
				31	218.923	56.6994	27.292	219.367	158.583	115.321	194.163	91.731	72.5884	133.599	99.1865	63.078	143.034	84.5153	55.1353	213.179	149.232	54.6191
				33	228.852	58.17	25.2252	233.266	166.411	119.951	201.946	93.1643	77.1729	134.999	99.7329	59.4572	148.443	83.6391	53.1284	222.593	148.52	57.1754
				35	244.602	55.6645	22.6815	245.721	176.634	122.881	210.495	108.269	75.4537	139.979	99.3144	61.2393	152.892	84.4736	51.0377	235.144	147.423	56.8717
				37	256.608	51.9063	20.4557	257.334	179.962	119.705	217.7	105.733	75.4537	139.979	99.0383	60.9899	156.271	84.7903	52.1324	248.774	143.257	56.8464
				39	269.916	51.1438	19.7138	271.342	187.551	124.804	226.525	108.159	78.4145	146.773	100.34	62.2302	159.997	84.3108	51.4565	258.757	142.654	54.8975
				41	282.082	49.4553	15.8453	282.443	188.58	128.674	233.417	119.735	76.7909	149.867	101.691	61.9767	164.141	86.1384	49.7215	268.033	149.507	54.4166
				43	299.019	49.8366	16.7462	296.178	198.635	134.713	239.543	113.12	75.6447	156.44	102.312	61.8571	168.493	87.725	48.972
				45	292.627	49.9455	14.8914	298.299	210.725	138.403	246.824	118.633	74.2121	159.903	103.312	61.0528	174.597	89.0892	48.22
				47	310.774	47.658	13.3545	297.074	215.992	141.736	254.343	125.028	75.5492	166.549	104.059	61.3403	182.731	89.2576	48.098
				48	314.38	45.8061	13.0366	298.482	224.802	147.305				173.268	105.139	61.0572	187.889	89.9689	47.9097
				Area Under Curve (AUC)
					w/o NK	NK+ Vehicle	NK+TAK-981
				HD50	76.0646	60.6987	100
				HD52	78.4993	55.2503	100
				HD53	58.5087	46.8921	100
				HD61	81.1453	39.5385	100
				HD71	58.4816	34.051	100
				HD72	71.4674	49.0198	100

## Sheet: NK from HD+U937
		Co-culture 4:1 NK:U937
					Donors
					HD50			HD51			HD71			HD72			HD53			HD62
					w/o NK	NK+ Vehicle	NK+TAK-981	w/o NK	NK+ Vehicle	NK+TAK-981	w/o NK	NK+ Vehicle	NK+TAK-981	w/o NK	NK+ Vehicle	NK+TAK-981	w/o NK	NK+ Vehicle	NK+TAK-981	w/o NK	NK+ Vehicle	NK+TAK-981
			Duration of co-culture (hrs)	0	100	100	100	100	100	100	100	100	100	100	100	100	100	100	100	100	100	100
				1	96.7966	93.2473	95.4597	108.559	98.1969	95.0381	104.449	88.9644	69.049	108.154	88.0786	50.7847	96.2179	105.81	105.455	103.53	97.9876	91.8699
				2	99.6912	90.715	93.7571	111.759	100.469	94.2466	110.629	84.6201	53.7995	111.886	83.9079	32.8482	97.6068	105.81	89.0909	106.577	104.025	81.5718
				3	100.347	85.2036	88.1952	116.496	101.262	96.9863	113.262	80.3198	44.8084	115.041	80.1749	25.7131	108.098	101.223	73.6364	108.659	105.728	73.9838
				4	101.312	82.2741	84.6765	120.556	104.327	99.9391							111.111	94.8012	72.7273	110.462	104.489	74.5257
				5	101.312	76.3158	81.5551	122.769	102.2	101.918	118.626	77.5811	34.9376	119.24	76.0223	19.8517	121.731	77.6758	60.9091	112.1	105.728	77.5068
				6	102.663	73.8828	79.0579	125.805	106.491	105.997	122.581	76.1104	31.1026	122.262	74.0979	17.676	123.355	73.3945	57.2727	113.154	109.133	73.7127
				7	106.638	73.1877	74.8013	126.774	106.852	105.297	125.732	74.5718	28.9336	125.139	72.5673	16.7919	126.474	73.3945	49.0909	113.878	111.92	72.6287
				8	106.214	70.2085	75.4824	131.62	108.799	107.215	130.318	73.6964	26.8148	127.438	71.3782	15.8644	131.709	74.0061	48.1818	117.788	109.443	68.2927
				9	107.179	66.7328	72.4745	133.211	108.439	106.149	133.828	72.6492	25.7898	131.726	70.6359	14.9197	134.188	70.948	46.3636	118.563	116.254	65.8537
				10	109.765	70.2582	74.0068	136.394	110.746	106.728	137.338	73.0858	23.8658	135.059	69.9636	14.4688	136.325	67.8899	44.5455	121.534	114.241	68.2927
				11	111.115	68.1728	72.1907	137.765	110.494	109.254	141.491	72.832	22.8443	137.103	70.2724	14.1775	142.35	65.4434	47.2727	123.464	115.17	62.8726
				12	115.554	63.3565	71.5096	139.448	110.71	109.467	138.994	71.3502	21.6721	141.769	70.1544	13.283	145.385	66.3609	45.4545	124.06	119.505	66.6667
				13	116.094	64.5481	70.7151	142.484	113.631	108.128	151.736	74.8247	21.5581	143.568	70.1422	13.7578	149.338	60.5505	45.4545	125.711	121.981	63.9566
				14	116.442	62.1648	69.4098	147.074	113.848	108.493	155.395	75.7709	20.826	147.389	71.4568	13.4922	150.15	60.5505	40	127.654	117.337	67.4797
				15	118.912	64.0516	66.0045	149.543	113.054	110.533	160.203	76.2237	20.2636	151.789	72.611	13.9541	151.667	62.3853	40	129.939	116.873	65.3117
				16	122.655	64.002	65.437	153.987	115.759	112.603	162.217	77.2687	19.9426	154.255	73.4969	13.4567	154.765	64.8318	45.4545	130.421	116.099	59.8916
				17	122.192	63.0586	62.0886	156.035	116.336	113.333	167.952	77.4883	19.4592	156.154	74.5536	13.4206	156.731	74.0061	40.9091	132.415	120.124	54.2005
				18	121.575	60.2781	61.6345	160.918	117.202	114.764	168.224	78.363	19.1979	157.587	74.9526	13.4254	159.38	71.2538	47.2727	135.97	114.241	52.8455
				19	122.578	59.8808	60.6697	163.296	117.202	113.333	169.126	78.946	18.7711	161.72	75.4015	13.2413	164.124	75.2294	47.2727	137.557	116.099	55.8266
				20	123.466	58.8878	56.1861	167.337	119.473	115.647	172.513	79.5315	18.369	162.842	77.5621	13.5527	167.65	65.7492	52.7273	141.506	115.789	58.5366
				21	124.778	58.8381	55.4484	171.397	121.385	118.356	173.353	81.0573	17.8149	164.119	77.9688	13.2707	164.53	56.2691	52.7273	143.855	119.659	52.3035
				22	129.178	55.3625	51.8161	174.433	119.113	117.138	174.626	81.2987	17.1807	166.496	78.6663	13.7075	169.402	62.0795	55.4546	146.013	119.195	54.2006
				23	126.399	54.568	48.2974	178.475	122.719	119.756	174.194	81.0777	16.3256	168.129	80.4063	13.0277	170.919	70.948	62.7273	147.93	116.718	53.3875
				24	129.217	55.71	45.9137	183.248	120.808	118.539	178.94	82.4677	16.1054	171.118	79.9915	13.4089	176.56	75.2294	58.1818	155.295	112.384	49.5935
				25	130.22	53.7736	47.1056	189.996	123.332	117.747	182.017	81.9597	15.0995	179.082	82.3269	13.002	186.047	82.5688	76.3636	161.211	110.526	50.6775
				27	132.806	50.8441	41.2599	198.171	123.657	120.122	191.954	81.3056	14.4958	184.97	84.0614	13.0032	196.944	108.257	84.5454	169.502	111.455	47.9675
				29	133.115	49.5035	38.3655	211.686	120.375	121.065	197.726	81.8499	13.7223	193.301	84.7768	13.3574	205.833	126.3	87.2728	176.727	106.966	49.0515
				31	134.736	47.4677	36.7764	219.367	123.512	122.314	209.48	81.1865	13.0503	200.778	86.373	13.3806	213.098	127.523	85.4545	184.408	108.669	49.8645
				33	134.813	46.723	34.2792	233.266	125.424	123.257	216.426	81.5182	12.69	208.543	86.4711	13.7391	224.124	124.465	80.9091	192.788	111.92	47.9675
				35	138.209	44.8858	32.5199	245.721	125.424	122.131	230.33	79.545	12.2328	222.162	86.9452	13.8345	238.398	118.654	93.6363	200.584	115.48	47.6965
				37	134.465	43.7934	28.3768	257.334	128.778	124.779	242.01	79.792	11.6797	232.526	87.3967	13.9251	243.932	123.242	97.2728	208.291	121.362	52.5745
				39	137.63	43.9424	28.0363	271.342	132.42	125.388	252.317	79.0491	11.1056	238.214	87.1664	14.6831	254.658	140.673	99.0909	218.182	136.997	43.0894
				41	134.543	42.6514	24.7446	282.443	133.934	125.51	262.637	79.634	11.0042	245.956	87.9448	15.3346	271.603	158.716	105.455	226.155	152.167	50.1355
				43	134.465	40.8639	22.8717	296.178	131.879	125.419	276.455	79.6525	10.2403	254.466	88.862	14.7448	293.526	153.517	124.545
				45	111.579	37.4379	22.3042	298.299	132.744	123.775	283.389	80.329	10.0797	257.987	89.3325	15.3829	311.453	172.171	124.545
				47	123.157	35.6504	21.1691	297.074	133.213	126.271	287.789	79.5174	9.60533	265.674	90.7828	15.7371	324.38	193.578	123.636
				48	118.989	33.2671	21.9069	298.482	135.81	126.88
				AUC
					w/o NK	NK+ Vehicle	NK+TAK-981
				HD50	100	48.2837	44.5477
				HD53	100	53.8571	39.8711
				HD51	100	60.943	58.9997
				HD62	100	75.7945	38.9849
				HD71	100	51.3651	9.68271
				HD72	100	28.7448	7.4133
