# Supplementary material for: Targeting SUMOylation triggers interferon-β-dependent activation of patient and allogenic Natural Killer cells in preclinical models of Acute Myeloid Leukemia
Source: Mol Cancer Ther. Author manuscript; Available in PMC 2025 Aug 15. (PMC7618005; doi:10.1158/1535-7163.MCT-25-0504)
Supplement: 8 [file EMS207354-supplement-8.xlsx]

## Sheet: All patients 
Supplementary Table S6: Clinical characteristics of all patients used in this study
Sample #	Sample Date	Sample ID	Sex	Patient Age	Time of sample	Type of sample	Leukemia type	Cytological analysis - % Blasts	Phenotype BM > SG	CMF (%CD34+ in blasts)	Molecular features	Caryotype	ELN 2022 classification
1	2014-07-01	14036	F	76	Diagnosis	Bone marrow - Frozen	M1	0.95	CD34-, HLA-DR- MPO+, CD13+, CD117+, CD56+	0	NPM1 mutation and FLT3-ITD, WT1 surexpression NO CEBPA mutation	46,XX[20]	Intermediate
2	2014-07-02	14037	F	76	Diagnosis	Blood - Frozen	M1	0.95	CD34-, HLA-DR- , CD13+, CD117+, CD56+	0	NPM1 mutation and FLT3-ITD, WT1 surexpression NO CEBPA mutation	46,XX[20]	Intermediate
3	2015-10-12	15096	M	25	Diagnosis	Bone marrow - Frozen	M4	0.88	CD34-, HLA-DR+ , CD33+, CD13+, CD117+, CD15+, CD65+, CD14-, CD64+, CD11c+	0	NO CEBPA, NPM1 nor FLT3-ITD mutation	46,XY,t(11;22)(q23;q11.2)[20]	Intermediate
4	2017-03-20	17209	M	64	Diagnosis	Blood - Frozen	M2	0.04	CD34+, HLA-DR+, CD13+, CD33+, CD117+	0.85	NO CEBPA mutation NO CEBPA, NPM1 nor FLT3-ITD mutation	46,XY[20]	Intermediate
5	2017-12-20	17274	F	88	Diagnosis	Bone marrow - Frozen	M4	0.71	CD34-, HLA-DR+, CD33+, CD13+, CD117+, CD65 low, with monocytic differentiation CD11c+, CD64+	0.03	NPM1 mutation and FLT3-ITD NO CEBPA mutation	46,XX[20]	Favorable
6	2018-06-15	18305	M	51	Diagnosis	Blood - Frozen	M1	0.89	CD34+, HLA-DR+ , CD13+, CD117+. Aberant expression of lymphoid markers: T CD2+ et CD7+	0.85	NGS : FLT3-ITD, RUNX1, WT1	47,XYYc[19]/46,XY[1]	Adverse
7	2018-09-13	18314	M	77	Diagnosis	Bone marrow - Frozen	M5b	0.49	CD34- HLA-DR+ , CD13+, CD33+, CD117-, with differentiation granulo-monocytic(CD15+, CD65+, CD16+ et CD14+, CD64+, CD11c+, IREM2+) with expression of CD4 et CD56	0.03	No NPM1, FLT3, nor CEBPA mutations Pas de réarrangement CBF ou PML-RARA ou KMT2A	45,X,-X,t(7;17)(p11.2;q25),t(8;21)(q22;q22)[16]/46,XX[4]	Adverse
8	2019-03-18	19319	M	56	Diagnosis	Bone marrow - Frozen	M4Eo	0.69	CD34+, HLA-DR+ , CD33+, CD117+, CD13+	1	NGS : FLT3-TKD Rearrangement CBFB-MYH11	46,XY,inv(16)(p13q22)[12]/46,XY[1]	Good
9	2020-01-30	20340	M	42	Diagnosis	Bone marrow - Fozen	M4	0.7	CD34+, HLA-DR+ , CD13+, CD33+, CD117+	1	NGS : No mutations Rearrangement CBFB-MYH11	Inversion(16) (CR original non retrouvé)	Favorable
10	2021-04-13	21346	F	27	Diagnosis	Blood - Fresh	M2	0.1	CD34+ HLA-DR+ , CD33+, CD117+, with expression of CD7+	1	NGS : NPM1, FLT3-ITD, IDH2	46,XX[20]	Intermediate
11	2021-04-14	21347	M	65	Ongoing treatment	Bone marrow - Fresh	SMD-EB2	0.02	/	/	/	/	/
12	2021-08-31	21349	M	55	Diagnosis	Blood - Fresh	M2	0.2	CD34+, HLA-DR+ , CD33+, CD13+, CD117+,with expression of CD56	1	NGS : KIT Rearrangement RUNX1-RUNX1T1	45,X,-Y,t(8;21)(q21;q22)[21]/46,XY[3]	Favorable
13	2023-02-06	23353	F	64	Diagnosis	Blood - Fresh	M2	0.05	CD34+, HLA-DR+ CD13+, CD33+(low), CD 117+, MPO+	0.96	NGS : mutation IDH2, JAK2	46,Y,t(X;19)(q28;q13.1)[11]/46,sl,del(5)(q12q33)[9]/46,sl,del(5)(q22q35)[8]/46,XY[2]	Adverse
14	2023-02-06	23355	F	78	Diagnosis	Blood - Fresh	NA	0	CD34+, HLA-DR+, express CD13+ et CD117+ and CD7+	1	NGS : BCOR, BCORL1, RUNX1(x2), SRSF2 mutations	46,XX[40]	Adverse
15	2023-02-23	23358	F	53	Diagnosis	Blood - Fresh	M2	0.05	CD34+, HLA-DR+ , CD13+, CD33+, CD 117+	0.86	NGS : DNMT3A, NRAS Rearrangement CBFB-MYH11	46,XX,inv(16)(p13q22)[13]/46,XX[7]	Favorable
16	2023-03-06	23361	F	38	Diagnosis	Bone marrow - Frozen	M5	0.95	CD34+, HLA-DR+ , CD13+, CD33+, CD65+, expressing CD64+, CD11c+ and CD4	1	NGS : BRAF Rearrangement KMT2A	49,XY,t(2;11)(q33;q23),+4,+8,+8,del(10)(p12p11.2),t(12;22)(p13;q12)[3]/50,sl,+8[18]	Adverse
17	2023-03-29	23364	M	71	Diagnosis - H24 Hydrea	Blood - Fresh	M5b	0.4	CD34+, HLA-DR+ CD13+, CD33+, CD 117+, MPO+	0.35	NGS : NRAS Rearrangement KMT2A-MLLT4	46,XY,t(6;11)(q27;q23)[20]	Adverse
18	2023-03-29	23365	M	71	Diagnosis	Bone marrow - Fresh	M5b	0.8	CD34+, HLA-DR+ CD13+, CD33+, CD 117+, MPO+	0.35	NGS : NRAS Rearrangement KMT2A-MLLT4	46,XY,t(6;11)(q27;q23)[20]	Adverse
19	2023-04-21	23370	M	82	Diagnosis	Blood- Fresh	M2	0.22	CD34+, HLA-DR-, CD13+, CD33+, CD 117+, MPO+ (low), with aberant CD56 expression (low)	1	NGS : TP53	44,XY,del(5)(q13q31),der(7)(7pter->7q22::?::17q11.2->17qter),der(11)del(11)(q14q23)?t(11;13)(q23;q14),-13,-17,-18, +r(11)[3]/45,sl,+mar1[2]/46,sl,+mar2[15]	Adverse
20	2023-07-26	23272	M	78	Diagnosis	Blood - Fresh	M4	0.12	CD34+, HLA-DR+, MPO+, CD33+, CD13+, CD117+, CD65+, express CD4 and CD64	0.22	NGS : ASXL1, CUX1(x2), ETV6, JAK2, RUNX1, SRSF2, TET2, TP53	46,XY,add(9)(p2?)[6]/46,XY[40]	Adverse
21	2023-09-04	23373	M	67	Diagnosis	Blood - Fresh	SMD-EB2	0.12	NA	NA	NGS : ASXL1, JAK2, TET2, ZRSR2	46,XY[20]	Adverse
22	2023-12-05	23385	M	77	Diagnosis	Blood - Fresh	M4	0.24	CD34+, HLA-DR+ MPO+, CD33+, CD117+	1	NGS : ASXL1, DNMT3A, FLT3-ITD, KIT, RUNX1, SF3B1 mutations	45,X,-Y[6]/46,XY,del(20)(q11.2q13.1)[3]/46,XY[33]	Adverse
23	2024-01-23	24388	F	72	Diagnosis	Blood - Fresh	M2	0.32	CD34+, HLA-DR+ MPO+, CD13+, CD33+, CD117+, CD56+ low expression of IREM2 marker	1	NGS : TET2 mutations Rearrangement RUNX1::RUNX1T1	46,XX,t(8;21)(q22;q22),del(9)(q22q32), del(12)(p13p11.2)[10]/45,sl,-X[3]/46,XX[8]	Favorable
24	2024-01-23	24389	F	63	Diagnosis	Blood - Fresh	M2	0.008	CD34+, HLA-DR+ MPO+, CD33+, CD117+	0.84	NGS : ASXL1, CEBPA, FLT3-TKD, RUNX1, SETBP1, SRSF2, STAG2 mutations	47,XX,+8[8]/46,XX[22]	Favorable
25	2024-02-08	24391	M	57	Diagnosis	Blood- Fresh	NA	0	CD34+, HLA-DR- MPO+, CD33+, CD117+, CD11c+	1	_	47,XY,+10[47]/46,XY[2]	_
26	2019-10-08	19333	M	72	Diagnosis	Blood - Frozen	M4	0.11	CD34+, HLA-DR+ CD33+, CD117+, MPO-, CD13-, CD65+, express CD7	0.73	NGS : DNMT3A, NRAS, U2AF1	46,XY,t(1;3)(p36;q21)[20]	Adverse
27	2024-03-18	24401	M	72	Diagnosis	Blood - Fresh	Bi-Pheno (myeloid/T)	0.7	CD34+, HLA-DR+, MPO+, CD13+, CD33+, CD 117+ with intra-cytoplasmic CD3 and CD2.	0.98	NGS : FLT3-ITD, FLT3, DNMT3A	46,XY,t(2;14)(q21;q32)	Intermediate
28	2024-04-23	24412	M	77	Diagnosis	Blood - Fresh	NA	0.21	CD34+, HLA-DR+, CD13+, CD33+, CD 117+	1	NA	NA	Adverse
29	2024-04-23	24410	F	48	Diagnosis	Blood - Fresh	M5b	0.5	CD34+ HLA-DR+ CD33+ CD117+ MPO- CD13+	1	NGS : FLT3-ITD	46, XX	Intermediate
30	2024-03-28	24406	M	78	Diagnosis	Blood - Frozen	M4	0.36	CD34+ HLA-DR+MPO+ CD13+ CD33+ CD 117+	0.94	FLT3, ASXL1, SETBP1, SRFSF2, TET2, STAG2.	45,XY,-7[22]	Adverse
31	2024-04-21	24412	M	77	Diagnosis	Blood - Frozen	Myeloproliferative syndrom	0.21	CD34+, HLA-DR+ CD13+, CD33+, CD 117+	1	NA	NA	NA
32	2024-05-30	24426	M	76	Diagnosis	Blood - Fresh	M5	0.47	CD34+ HLA-DR+ MPO+ CD13+, CD33+, CD 117+ CD4+ et CD11c+	1	TP53	42,X,-Y,-5,-7,-14,-17,-21,-22,+3mar[cp10]/46,XY[12]	Adverse
33	2024-06-16	24430	M	68	Diagnosis	Blood - Fresh	M5	0.57	CD34+, HLA-DR+ MPO+, CD13+, CD33+, CD 117+	1	NA	NA	NA

## Sheet: Figure 2K
Sample #	Sample Date	Sample ID	Sex	Patient Age	Time of sample	Type of sample	Leukemia type	Cytological analysis - % Blasts	Phenotype BM > SG	CMF (%CD34+ in blasts)	Molecular features	Caryotype	ELN 2022 classification
1	2014-07-01	14036	F	76	Diagnosis	Bone marrow	M1	0.95	CD34-, HLA-DR- MPO+, CD13+, CD117+, CD56+	0	NPM1 mutation and FLT3-ITD, WT1 surexpression NO CEBPA mutation	46,XX[20]	Intermediate
3	2015-10-12	15096	M	25	Diagnosis	Bone marrow	M4	0.88	CD34-, HLA-DR+ , CD33+, CD13+, CD117+, CD15+, CD65+, CD14-, CD64+, CD11c+	0	NO CEBPA, NPM1 nor FLT3-ITD mutation	46,XY,t(11;22)(q23;q11.2)[20]	Intermediate
5	2017-12-20	17274	F	88	Diagnosis	Bone marrow	M4	0.71	CD34-, HLA-DR+, CD33+, CD13+, CD117+, CD65 low, with monocytic differentiation CD11c+, CD64+	0.03	NPM1 mutation and FLT3-ITD NO CEBPA mutation	46,XX[20]	Favorable
18	2023-03-29	23365	M	71	Diagnosis	Bone marrow	M5b	0.8	CD34+, HLA-DR+ CD13+, CD33+, CD 117+, MPO+	0.35	NGS : NRAS Rearrangement KMT2A-MLLT4	46,XY,t(6;11)(q27;q23)[20]	Adverse
	Figure 2K Data:
				Number of blasts normalized to blasts alone
	Sample #	Sample ID	Number of healthy donor (NK purified)	Blasts alone	Blasts + Mock NK cells	Blasts + TAK-981 treated NK cells
	1	14036	39	100	57.9845	43.2692
	3	15096	38	100	101.392	79.3797
			60	100	94.3	82.9
	5	17274	38	100	63.0899	38.807
	18	23365	60	100	110.539	101.159

## Sheet: Figure 3A
Sample #	Sample Date	Sample ID	Sex	Patient Age	Time of sample	Type of sample	Leukemia type	Cytological analysis - % Blasts	Phenotype BM > SG	CMF (%CD34+ in blasts)	Molecular features	Caryotype	ELN 2022 classification
2	2014-07-02	14037	F	76	Diagnosis	Blood	M1	0.95	CD34-, HLA-DR- , CD13+, CD117+, CD56+	0	NPM1 mutation and FLT3-ITD, WT1 surexpression NO CEBPA mutation	46,XX[20]	Intermediate
4	2017-03-20	17209	M	64	Diagnosis	Blood	M2	0.04	CD34+, HLA-DR+, CD13+, CD33+, CD117+	0.85	NO CEBPA mutation NO CEBPA, NPM1 nor FLT3-ITD mutation	46,XY[20]	Intermediate
6	2018-06-15	18305	M	51	Diagnosis	Blood	M1	0.89	CD34+, HLA-DR+ , CD13+, CD117+. Aberant expression of lymphoid markers: T CD2+ et CD7+	0.85	NGS : FLT3-ITD, RUNX1, WT1	47,XYYc[19]/46,XY[1]	Adverse
7	2018-09-13	18314	M	77	Diagnosis	Bone marrow	M5b	0.49	CD34- HLA-DR+ , CD13+, CD33+, CD117-, with differentiation granulo-monocytic(CD15+, CD65+, CD16+ et CD14+, CD64+, CD11c+, IREM2+) with expression of CD4 et CD56	0.03	No NPM1, FLT3, nor CEBPA mutations Pas de réarrangement CBF ou PML-RARA ou KMT2A	45,X,-X,t(7;17)(p11.2;q25),t(8;21)(q22;q22)[16]/46,XX[4]	Adverse
8	2019-03-18	19319	M	56	Diagnosis	Bone marrow	M4Eo	0.69	CD34+, HLA-DR+ , CD33+, CD117+, CD13+	1	NGS : FLT3-TKD Rearrangement CBFB-MYH11	46,XY,inv(16)(p13q22)[12]/46,XY[1]	Good
9	2020-01-30	20340	M	42	Diagnosis	Bone marrow	M4	0.7	CD34+, HLA-DR+ , CD13+, CD33+, CD117+	1	NGS : No mutations Rearrangement CBFB-MYH11	Inversion(16) (CR original non retrouvé)	Favorable
10	2021-04-13	21346	F	27	Diagnosis	Blood	M2	0.1	CD34+ HLA-DR+ , CD33+, CD117+, with expression of CD7+	1	NGS : NPM1, FLT3-ITD, IDH2	46,XX[20]	Intermediate
11	2021-04-14	21347	M	65	Ongoing treatment	Bone marrow	SMD-EB2	0.02	/	/	/	/	/
12	2021-08-31	21349	M	55	Diagnosis	Blood	M2	0.2	CD34+, HLA-DR+ , CD33+, CD13+, CD117+,with expression of CD56	1	NGS : KIT Rearrangement RUNX1-RUNX1T1	45,X,-Y,t(8;21)(q21;q22)[21]/46,XY[3]	Favorable
13	2023-02-06	23353	F	64	Diagnosis	Blood	M2	0.05	CD34+, HLA-DR+ CD13+, CD33+(low), CD 117+, MPO+	0.96	NGS : mutation IDH2, JAK2	46,Y,t(X;19)(q28;q13.1)[11]/46,sl,del(5)(q12q33)[9]/46,sl,del(5)(q22q35)[8]/46,XY[2]	Adverse
14	2023-02-06	23355	F	78	Diagnosis	Blood	NA	0	CD34+, HLA-DR+, express CD13+ et CD117+ and CD7+	1	NGS : BCOR, BCORL1, RUNX1(x2), SRSF2 mutations	46,XX[40]	Adverse
15	2023-02-23	23358	F	53	Diagnosis	Blood	M2	0.05	CD34+, HLA-DR+ , CD13+, CD33+, CD 117+	0.86	NGS : DNMT3A, NRAS Rearrangement CBFB-MYH11	46,XX,inv(16)(p13q22)[13]/46,XX[7]	Favorable
17	2023-03-29	23364	M	71	Diagnosis - H24 Hydrea	Blood	M5b	0.4	CD34+, HLA-DR+ CD13+, CD33+, CD 117+, MPO+	0.35	NGS : NRAS Rearrangement KMT2A-MLLT4	46,XY,t(6;11)(q27;q23)[20]	Adverse
26	2019-10-08	19333	M	72	Diagnosis	Blood	M4	0.11	CD34+, HLA-DR+ CD33+, CD117+, MPO-, CD13-, CD65+, express CD7	0.73	NGS : DNMT3A, NRAS, U2AF1	46,XY,t(1;3)(p36;q21)[20]	Adverse
27	2024-03-18	24401	M	72	Diagnosis	Blood - Fresh	Bi-Pheno (myeloid/T)	0.7	CD34+, HLA-DR+, MPO+, CD13+, CD33+, CD 117+ with intra-cytoplasmic CD3 and CD2.	0.98	NGS : FLT3-ITD, FLT3, DNMT3A	46,XY,t(2;14)(q21;q32)	Intermediate
28	2024-04-23	24412	M	77	Diagnosis	Blood - Fresh	NA	0.21	CD34+, HLA-DR+, CD13+, CD33+, CD 117+	1	NA	NA	Adverse
29	2024-04-23	24410	F	48	Diagnosis	Blood - Fresh	M5b	0.5	CD34+ HLA-DR+ CD33+ CD117+ MPO- CD13+	1	NGS : FLT3-ITD	46, XX	Intermediate
		Figure 3A Data:
					MFI CD69 expression on NK (ratio to mock)
			Sample #	Sample ID	Mock	TAK-981
			2	14037	1	1.24919
			4	17209	1	1.27817
			6	18305	1	4.25926
			7	18314	1	3.0137
			8	19319	1	2.16387
			9	20340	1	3.39
			10	21346	1	1.79804
			11	21347	1	1.68325
			12	21349	1	3.25707
			13	23353	1	1.93945
			14	23355	1	1.23092
			15	23358	1	1.49803
			17	23364	1	1.37
			26	19333	1	1.26834
			27	24401	1	1.25134
			28	24412	1	2.28684
			29	24410	1	3.53209

## Sheet: Figure 3B
Sample #	Sample Date	Sample ID	Sex	Patient Age	Time of sample	Type of sample	Leukemia type	Cytological analysis - % Blasts	Phenotype BM > SG	CMF (%CD34+ in blasts)	Molecular features	Caryotype	ELN 2022 classification
19	2023-04-21	23370	M	82	Diagnosis	Blood	M2	0.22	CD34+, HLA-DR-, CD13+, CD33+, CD 117+, MPO+ (low), with aberant CD56 expression (low)	1	NGS : TP53	44,XY,del(5)(q13q31),der(7)(7pter->7q22::?::17q11.2->17qter),der(11)del(11)(q14q23)?t(11;13)(q23;q14),-13,-17,-18, +r(11)[3]/45,sl,+mar1[2]/46,sl,+mar2[15]	Adverse
20	2023-07-26	23272	M	78	Diagnosis	Blood	M4	0.12	CD34+, HLA-DR+, MPO+, CD33+, CD13+, CD117+, CD65+, express CD4 and CD64	0.22	NGS : ASXL1, CUX1(x2), ETV6, JAK2, RUNX1, SRSF2, TET2, TP53	46,XY,add(9)(p2?)[6]/46,XY[40]	Adverse
21	2023-09-04	23373	M	67	Diagnosis	Blood	SMD-EB2	0.12	NA	NA	NGS : ASXL1, JAK2, TET2, ZRSR2	46,XY[20]	Adverse
22	2023-12-05	23385	M	77	Diagnosis	Blood	M4	0.24	CD34+, HLA-DR+ MPO+, CD33+, CD117+	1	NGS : ASXL1, DNMT3A, FLT3-ITD, KIT, RUNX1, SF3B1 mutations	45,X,-Y[6]/46,XY,del(20)(q11.2q13.1)[3]/46,XY[33]	Adverse
23	2024-01-23	24388	F	72	Diagnosis	Blood	M2	0.32	CD34+, HLA-DR+ MPO+, CD13+, CD33+, CD117+, CD56+ low expression of IREM2 marker	1	NGS : TET2 mutations Rearrangement RUNX1::RUNX1T1	46,XX,t(8;21)(q22;q22),del(9)(q22q32), del(12)(p13p11.2)[10]/45,sl,-X[3]/46,XX[8]	Favorable
24	2024-01-23	24389	F	63	Diagnosis	Blood	M2	0.008	CD34+, HLA-DR+ MPO+, CD33+, CD117+	0.84	NGS : ASXL1, CEBPA, FLT3-TKD, RUNX1, SETBP1, SRSF2, STAG2 mutations	47,XX,+8[8]/46,XX[22]	Favorable
25	2024-02-08	24391	M	57	Diagnosis	Blood	NA	0	CD34+, HLA-DR- MPO+, CD33+, CD117+, CD11c+	1	_	47,XY,+10[47]/46,XY[2]	_
		Figure 3B data
				% of CD107a NK cells
			Sample #	Sample ID	Mock	TAK-981
			19	23370	1.63	4.1
			21	23272	3.49	6.88
			20	23373	4.48	7.81
			22	23385	13.21	15.58
			23	24388	4.73	13.81
			24	24389	2.9	5.48
			25	24391	0.85	4.79

## Sheet: Figure 3C-3D 
Sample #	Sample Date	Sample ID	Sex	Patient Age	Time of sample	Type of sample	Leukemia type	Cytological analysis - % Blasts	Phenotype BM > SG	CMF (%CD34+ in blasts)	Molecular features	Caryotype	ELN 2022 classification
30	2024-03-28	24406	M	78	Diagnosis	Blood - Frozen	M4	0.36	CD34+ HLA-DR+MPO+ CD13+ CD33+ CD 117+	0.94	FLT3, ASXL1, SETBP1, SRFSF2, TET2, STAG2.	45,XY,-7[22]	Adverse
31	2024-04-21	24412	M	77	Diagnosis	Blood - Frozen	Myeloproliferative syndrom	0.21	CD34+, HLA-DR+ CD13+, CD33+, CD 117+	1	NA	NA	NA
32	2024-05-30	24426	M	76	Diagnosis	Blood - Fresh	M5	0.47	CD34+ HLA-DR+ MPO+ CD13+, CD33+, CD 117+ CD4+ et CD11c+	1	TP53	42,X,-Y,-5,-7,-14,-17,-21,-22,+3mar[cp10]/46,XY[12]	Adverse
33	2024-06-16	24430	M	68	Diagnosis	Blood - Fresh	M5	0.57	CD34+, HLA-DR+ MPO+, CD13+, CD33+, CD 117+	1	NA	NA	NA
			Figure 3D data
					AUC (% of control)
				Sample #	Sample ID	THP1 alone	THP1 + Mock PBMC	THP1 + PBMC TAK-981
				30	24406	1	0.868769	0.480358
				31	24412	1	0.896106	0.484206
				32	24426	1	0.992441	0.531036
				33	24430	1	1.10301	0.314656
