# Supplementary material for: Targeting SUMOylation triggers interferon-β-dependent activation of patient and allogenic Natural Killer cells in preclinical models of Acute Myeloid Leukemia
Source: Mol Cancer Ther. Author manuscript; Available in PMC 2025 Aug 15. (PMC7618005; doi:10.1158/1535-7163.MCT-25-0504)
Supplement: 9 [file EMS207354-supplement-9.xlsx]

## Sheet: RNA-Seq
Supplementary Table S7: Differential analysis of RNA-Seq results and Gene Set Enrichment Analysis (GSEA)
feature	chromosome	start	end	score	strand	logFC.TAKvsDMSO	FDR.TAKvsDMSO	DMSO.cpm.mean	TAK.cpm.mean	AVG.cpm	DMSO_1	TAK_1	DMSO_2	TAK_2	DMSO_3	TAK_3
A1BG	chr19	58345183	58353492	.	-	0.155862973796873	0.782444051968005	2.46072511965557	2.7142212612267	2.58747319044113	2.11679184996649	3.13613073722461	2.0001008567073	2.22058553992033	3.25125506619226	2.78720405557628
A1BG-AS1	chr19	58351970	58355183	.	+	0.231880291547288	0.57684866955443	3.56983501639403	4.31322668329497	3.9415308498445	3.84364835914967	4.62770511224608	3.15508867536926	2.793639872803	3.70846280987555	5.47212539351674
A2M	chr12	9067708	9116229	.	-	-0.545238816929286	0.148252309123072	3.99813367302103	2.81168327105436	3.40490847203769	3.59297564007469	2.63893927888413	4.61995127464784	3.90393264276317	3.78466410048943	1.94337163508071
A2M-AS1	chr12	9065177	9068055	.	+	-0.47598536688681	0.0287092751587169	17.9989665163141	13.818252826101	15.9086096712076	4.40069884598296	3.2891127244063	36.5088832435585	30.4435114343917	13.1066219855876	7.77348654032284
A3GALT2	chr1	33306766	33321098	.	-	0.116117166027411	0.889724674611265	1.40794726523133	1.60898130731137	1.50846428627135	0.946985827616586	0.611927948726754	2.16912346431636	2.4712968105565	1.11761892900359	1.7132355204001
A4GALT	chr22	42692112	42721301	.	-	-0.216466547992019	0.937366455696801	0.162657768527537	0.127627606058547	0.145142687293042	0.334230292099971	0.152981987181688	0.0281704346015112	0.0358158958051667	0.127002151023135	0.178994755862697
AAAS	chr12	53307460	53321610	.	-	-0.0636064976529123	0.824717964867731	14.1346248744548	13.4081659943034	13.7713954343791	15.931643923432	13.1182054008298	10.028674718138	10.8522164289655	16.4340783423937	16.2118107452786
AACS	chr12	125065435	125143316	.	+	0.0644698895932922	0.786100325934294	33.1718503669131	34.6505281997174	33.9111892833153	30.777039397539	27.7662306734765	40.171039741755	39.2900376982678	28.5754839802054	36.8729197077156
AADACL2-AS1	chr3	151751179	151928175	.	-	-0.707855700085815	0.743949761389714	0.286666461051969	0.217328877302091	0.25199766917703	0.0835575730249929	0.152981987181688	0.281704346015112	0	0.482608173887914	0.434701549952264
AAGAB	chr15	67200667	67255198	.	-	-0.00372822940710531	0.989863941735354	53.0651690700849	52.2927769346536	52.6789730023692	45.6502873959878	43.0644293916453	72.2571647528762	66.9040933640513	41.3010995127236	46.9221967154356
AAK1	chr2	69457997	69643739	.	-	-0.164942078527848	0.275231163653871	493.496358492103	436.281785901985	464.889072197044	314.566409914756	271.963727712247	751.220979518499	632.75943118988	414.712823950946	404.119017379152
AAMDC	chr11	77821114	77900785	.	+	-0.288838762086287	0.279266878837019	10.9710806870712	9.08704976588624	10.0290652264787	11.0017471149574	6.73120743599429	12.6485251360785	11.6759820324843	9.27115702468888	8.84745507549902
AAMP	chr2	218264129	218270137	.	-	0.183873974577455	0.197382608589423	39.5296481541133	44.8998461679782	42.2147471610458	46.3466005045294	54.1556234623177	28.9028659011505	33.2371513071947	43.3331339290938	47.3057569065699
AANAT	chr17	76453351	76470117	.	+	-1.18091508828279	0.507542295997408	0.261941486086394	0.146320401758295	0.204130943922344	0.222820194733314	0.0382454967954221	0.309874780616623	0.0716317916103334	0.254004302046271	0.281277473498524
AAR2	chr20	36236417	36256941	.	+	0.291509127474226	0.128423069756538	22.196288721174	26.8606768838464	24.5284828025102	19.1068316983817	27.8044761702719	27.2689806942628	26.7544741664595	20.2187424428831	26.0309516383179
AARD	chr8	116938207	116944487	.	+	-0.766951159175608	0.535329016459878	0.622745681537809	0.335792359447986	0.479269020492898	1.22551107103323	0.382454967954221	0.563408692030224	0.644686124493	0.101601720818508	0.0511413588179134
AARS1	chr16	70252394	70289509	.	-	0.240102388107932	0.106966698026244	39.7943219165697	46.4583197011546	43.1263208088622	50.3852165340707	53.0847495520459	29.0155476395565	36.4963978254648	39.980277142083	49.7861128092387
AARS2	chr6	44298731	44313347	.	-	0.0168036070559664	0.947275214479987	30.1230808159009	30.4760013762418	30.2995410960713	28.1310495850809	31.896744327382	28.4239685129248	27.1484490203163	33.8079726023586	32.3724801317392
AARSD1	chr17	42950526	42964454	.	-	0.101011275232987	0.776847198539159	7.23564180290686	7.72708491250682	7.48136335770684	7.71514924264101	6.84594392638056	5.83127996251282	7.66460170230567	8.15353809568529	8.64288964022737
AASDH	chr4	56338285	56387508	.	-	-0.159515112756684	0.459242035574346	16.7103379014643	15.0854648567234	15.8979013790939	15.6531186800153	12.2385589745351	17.6628624951475	17.5856048403368	16.8150847954631	15.4191196836009
AASDHPPT	chr11	106077662	106098695	.	+	-0.010055231599939	0.96986837215205	28.7903930044524	28.683949997936	28.7371715011942	32.0861080415973	33.0441092312447	27.719707647887	28.1871099986662	26.5688499940399	24.8547003855059
AASS	chr7	122073550	122144249	.	-	-0.155606492019251	0.724636395351627	5.36768891480168	4.95747419629266	5.16258155554717	4.15002612690798	2.48595729170244	8.33844864204732	8.09439245196767	3.63226151926167	4.29587414070473
AATBC	chr21	43805758	43812567	.	-	0.509700511508	0.792974761478899	0.290382339423294	0.334874177274352	0.312628258348823	0.752018157224936	0.688418942317598	0	0	0.127002151023135	0.332418832316437
AATF	chr17	36948954	37056871	.	+	0.160014603847781	0.262171841138309	117.864427998107	129.696322970484	123.780375484296	94.7264352860002	113.512634488813	160.374284186403	161.959480830964	98.5028683335437	113.636099293404
AATK	chr17	81117296	81166221	.	-	-0.493551283586658	0.0573031661125546	8.23645640287137	5.80886682594573	7.02266161440855	9.49771080050752	5.96629750008585	6.92992691197176	5.55146384980084	8.28054024670842	5.906826943469
ABALON	chr20	31721507	31723409	.	+	-0.159540182190963	0.801978047663694	1.87092467348253	1.66558316725742	1.76825392036997	1.97752922825816	1.79753834938484	1.52120346848161	1.54008351962217	2.10823570698405	1.66209416158219
ABAT	chr16	8674617	8784575	.	+	-0.475297521280797	0.00199304783298108	56.692769762776	41.2225976696638	48.9576837162199	41.8344915611798	28.722368093362	75.9756621202757	57.7710399337339	52.2740853611225	37.1797678606231
ABCA1	chr9	104781006	104928155	.	-	0.51030139901014	0.456110417759985	3.21664797516898	4.56674798706891	3.89169798111895	3.42586049402471	3.44209471158799	1.60571477228614	6.84083609878684	4.5974778670375	3.45204172020916
ABCA10	chr17	69148007	69244815	.	-	-0.353859077519643	0.125223801986764	15.5115848341928	11.9955137821635	13.7535493081782	6.79601593936609	6.69296193919887	26.0576520063979	20.7374036711915	13.690831880294	8.59174828140945
ABCA11P	chr4	425435	474209	.	-	-0.228681196925347	0.162461542965428	116.876066685807	100.621477607704	108.748772146755	116.81348708894	81.0804532062949	133.668712184171	125.534714797109	100.153896296844	95.2507807983637
ABCA12	chr2	214931542	215138626	.	-	0.233005252176843	0.947410223098056	0.0719775681851306	0.085703537123991	0.0788405526545608	0.0835575730249929	0.152981987181688	0	0	0.127002151023135	0.102282717635827
ABCA13	chr7	48171458	48647497	.	+	-0.291111786282948	0.898597746602398	0.312846132238016	0.31196706380239	0.312406598020203	0.19496767039165	0.611927948726754	0.169022607609067	0	0.558809464501795	0.332418832316437
ABCA17P	chr16	2340922	2426699	.	+	-0.392344235511708	0.693818268488734	0.881305390424974	0.698706761485724	0.790006075955349	0.807723205908264	0.344209471158799	1.21132868786498	0.7521338119085	0.635010755115677	0.946115138131398
ABCA2	chr9	137007234	137028922	.	-	-0.346837334767284	0.0362309499187762	343.602514920048	266.550415809454	305.076465364751	374.672157444068	296.785055132476	257.61862443082	238.318970687579	398.507349480394	264.554249165066
ABCA3	chr16	2275881	2340728	.	-	-0.72360954180821	0.000149284666475541	33.2247320363789	20.1266923308963	26.6757121836376	34.6485402810304	21.4557237022318	30.9874780616623	18.8033452977125	34.0365764742003	20.1241246948489
ABCA4	chr1	93992834	94121148	.	-	0.367101631212577	0.894165258737998	0.125841044871016	0.195607521231305	0.16072428305116	0.139262621708321	0.458945961545065	0.0281704346015112	0	0.203203441637016	0.15342407645374
ABCA5	chr17	69244311	69327133	.	-	-0.338769692925881	0.0171589768179282	71.2043846351235	56.7111421286016	63.9577633818625	45.7059924446711	36.9069044075823	98.8218845821013	82.6272716225195	69.0891701565856	50.6043745503253
ABCA6	chr17	69078702	69141895	.	-	-0.425451848285682	0.607586199651631	1.00826230123109	0.833150237374469	0.920706269302781	0.807723205908264	0.497191458340488	1.46486259927858	1.64753120703767	0.762012906138812	0.409130870543307
ABCA7	chr19	1040107	1065571	.	+	-0.397390677790649	0.0103317755412496	181.151054975317	136.129398953827	158.640226964572	159.010061466561	116.304555754879	152.8527781478	134.990111289673	231.575722175585	157.055112929812
ABCA9	chr17	68974488	69060927	.	-	0.457492281755898	0.709148078108681	0.398490369834028	0.538344619151684	0.468417494492856	0.250672719074979	0.382454967954221	0.619749561233247	0.5372384370775	0.330205592660152	0.664837664632874
ABCB1	chr7	87503017	87713323	.	-	-0.11059422127865	0.538102225849674	175.82133033969	164.937701180654	170.379515760172	165.416142065144	128.810833206982	184.854391855117	193.584916826926	177.193401107478	172.397520575186
ABCB10	chr1	229516582	229558707	.	-	0.247834633059177	0.0990348885593247	30.8692280439365	36.4657961862563	33.6675121150964	28.9944778396725	33.8090191671531	36.3398606359495	40.1496191975918	27.2800620397695	35.440961660814
ABCB11	chr2	168920781	169031324	.	-	-0.923728454957492	0.761680580815274	0.099237509564899	0.0530888229056883	0.0761631662352937	0.19496767039165	0.0382454967954221	0	0	0.101601720818508	0.102282717635827
ABCB4	chr7	87401696	87475703	.	-	0.45888965726521	0.544939433722992	0.790475036123099	1.0725765358974	0.931525786010251	0.724165632883272	1.30034689104435	1.09864694945894	1.25355635318083	0.558809464501795	0.715979023450788
ABCB5	chr7	20615667	20757008	.	+	0.0172068313599701	0.997040148014338	0.0718790037147577	0.0743157927195471	0.0730973982171524	0.0557050486833286	0.0764909935908442	0	0	0.152402581227762	0.127853397044784
ABCB6	chr2	219209772	219218958	.	-	-0.0980671496552948	0.836292285092516	7.00409368767013	7.27339321186144	7.13874344976579	5.62620991701619	5.92805200329043	5.12701909747504	2.9010875602185	10.2363733724647	12.8364810632963
ABCB7	chrX	75051049	75156283	.	-	0.13940885309659	0.407832260140543	42.3434761108657	46.9524416370246	44.6479588739451	28.8552152179642	27.8427216670673	66.3132030519574	73.3151387131762	31.877539906807	39.7112651221098
ABCB8	chr7	151028422	151047782	.	+	-0.00449761157949753	0.988188867864499	27.7991466088349	27.7661397508536	27.7826431798443	25.9864052107728	27.3455302087268	26.0858224409994	24.3189932517082	31.3187304423052	31.6053597494705
ABCB9	chr12	122920949	122966509	.	-	-0.657701853619198	0.139424301839967	2.58975537869231	1.64154569846698	2.11565053857965	2.39531709338313	1.91227483977111	3.35228171757983	1.96987426928417	2.03203441637016	1.09953921458514
ABCC1	chr16	15949616	16143053	.	+	-0.181639470610549	0.231199539883527	76.9389648626527	67.337169081583	72.1380669721179	63.4759029746529	52.2433486225466	103.723540202764	85.6358068701535	63.6280776625908	64.1312639576634
ABCC10	chr6	43427541	43450427	.	+	0.168041502463718	0.270730369155069	48.7373940791858	54.8899789110688	51.8136864951273	47.0986186617543	59.0510470521317	46.9882849153207	48.566354711806	52.1216827798947	57.0481857613824
ABCC11	chr16	48165773	48247539	.	-	-0.193183990515384	0.911428127744246	0.369057948363274	0.391981370568323	0.380519659465799	0.473492913808293	0.344209471158799	0.197193042210578	0.0716317916103334	0.43180731347866	0.690408344041831
ABCC2	chr10	99782640	99852594	.	+	0.139070020633258	0.604880314143148	8.90987872224421	9.81729735805179	9.363588040148	7.0188361340994	8.03155432703864	11.6907303596272	13.0011701772755	8.02653594466215	8.43832420495571
ABCC3	chr17	50634881	50692253	.	+	-2.57319478739005	0.00257769192759419	2.0416014171859	0.398837977995861	1.22021969759088	2.92451505587475	0.344209471158799	0.309874780616623	0	2.87024861312286	0.767120382268701
ABCC4	chr13	95019829	95301451	.	-	-0.271466020006608	0.221833501874871	15.3496889226743	13.1781007532876	14.2638948379809	11.5866501261323	7.68734485587984	23.3532902846528	21.9551441285672	11.1253884296267	9.9214236106752
ABCC5	chr3	183919936	184017884	.	-	-0.549947342946241	0.000661723904802151	56.7389414027788	38.7336113918866	47.7362763973327	49.5774933281624	35.2241025485838	62.1158082963322	43.1581544452258	58.5225911914607	37.819034845847
ABCC6	chr16	16149565	16223471	.	-	-0.983360448740983	0.628772937456483	0.234302408089348	0.0971032132172615	0.165702810653305	0.417787865124964	0.152981987181688	0.0281704346015112	0.0716317916103334	0.254004302046271	0.0767120382268701
ABCC8	chr11	17392498	17476845	.	-	-0.12480612571899	0.97492293224313	0.0984602312696015	0.124175273992919	0.11131775263126	0.0278525243416643	0	0	0	0.254004302046271	0.30684815290748
ABCD1	chrX	153724856	153744755	.	+	1.22965752715893	5.4920219729789e-07	22.7963251206676	53.4719930020021	38.1341590613349	24.8723042371062	56.9092992315881	24.4237667995102	58.8455168078888	19.1011235138795	44.6975476068563
ABCD2	chr12	39550033	39619803	.	-	0.467379924332322	0.258400760713983	2.60066413777708	3.53366030621943	3.06716222199826	2.78525243416643	3.32735822120172	1.83107824909823	3.58158958051667	3.17505377557838	3.68217783488977
ABCD3	chr1	94418377	94518663	.	+	-0.0527412748488516	0.782444051968005	50.7798607741133	49.3071329681215	50.0434968711174	33.3951766856555	29.716751010043	80.1730568759009	78.436811813315	38.7864569224655	39.7879771603366
ABCD4	chr14	74285269	74302934	.	-	-0.000967807163750599	0.997315191794659	49.2928480547963	49.27720651939	49.2850272870932	47.0150610887293	50.2545827891847	43.5514918939363	41.8329663004347	57.3033705416386	55.7185104321167
ABCE1	chr4	145098311	145129524	.	+	0.205961071055959	0.185748699950559	27.1453291157573	31.1570561019366	29.1511926088469	31.027712116614	32.9293727408584	26.28301548321	30.300247851171	24.1304086943957	30.2501137407958
ABCF1	chr6	30571442	30591522	.	+	0.205225064724898	0.135208208845043	94.836381516185	110.567999715761	102.702190615973	111.911442804807	137.416069985952	76.2010255970878	80.2992383951837	96.3946326265597	113.994088805129
ABCF2	chr7	151211484	151227205	.	-	0.0450005816628863	0.836292285092516	31.2743897362016	31.8973191843281	31.5858544602648	37.3223826178301	36.1419944716739	23.0434155040362	26.8977377496802	33.4523665794938	32.6537576052377
ABCF3	chr3	184186075	184194007	.	+	0.0951518314778001	0.593437139046604	32.5510270762283	35.0644884179567	33.8077577470925	37.7680230072968	44.2500397923034	25.4379024451646	26.1814198335768	34.4429833574743	34.7761239961811
ABCG1	chr21	42199689	42297244	.	+	-2.07135934452429	8.7908963606705e-06	22.1922697334639	5.89624640654273	14.0442580700033	23.5353830687063	4.89542358981403	27.9450711246991	10.4940574709138	15.1132559717531	2.40364386444193
ABCG2	chr4	88090264	88231626	.	-	0.612106860996656	0.0957540630971769	3.4863571855971	5.76984766895789	4.62810242727749	4.17787865124964	4.97191458340487	4.42275823243726	10.0642667212518	1.8796318351424	2.37807318503297
ABHD1	chr2	27123815	27130812	.	+	-1.25076673686223	0.198153975972071	0.646695417039928	0.284136435150057	0.465415926094992	0.668460584199943	0.229472980772533	0.450726953624179	0.179079479025833	0.812813766548066	0.409130870543307
ABHD10	chr3	111979026	111993368	.	+	-0.0809880210843954	0.735451574437338	23.6324897803596	22.8557709581558	23.2441303692577	27.0169486114144	30.0992059779972	20.2827129130881	16.0097054249095	23.5969996600985	22.4766272004729
ABHD11	chr7	73736095	73738867	.	-	0.263360584775785	0.344756565335534	6.00154872229772	7.26004840920187	6.63079856574979	6.37822807424112	8.14629081742491	5.32421213968562	5.6947274330215	6.29930669074751	7.92691061677658
ABHD12	chr20	25294743	25390835	.	-	-0.107401673742304	0.589146104364598	45.6688227031814	42.1542782207257	43.9115504619536	41.1938835013215	33.5413006895852	58.5099926673388	50.8227561475315	37.3132319705972	42.0893383071427
ABHD13	chr13	108218392	108234243	.	+	0.166218257136457	0.258063751872948	34.5912098957254	38.7663312284554	36.6787705620904	36.9602998013885	41.1521545518742	35.8046223785207	39.4691171772937	31.0139252798496	35.6966684549036
ABHD14A	chr3	51975064	51981196	.	+	-0.339479173347959	0.277455044629481	7.15848488452854	5.86846014457667	6.51347251455261	8.38360982684095	8.87295525653793	5.21153040127957	3.79648495534767	7.87413336343439	4.98628248474656
ABHD14A-ACY1	chr3	51975064	51989197	.	+	-0.215734055445815	0.447496914722153	9.97234214056927	8.719991716196	9.34616692838264	11.2245673096907	11.9325950001717	7.66235821161105	6.80502020298167	11.0237867088081	7.46663838741536
ABHD14B	chr3	51968510	51974630	.	-	-0.19302919537513	0.404951651754875	16.4504669686409	14.2643973208182	15.3574321447295	17.5470903352485	16.1778451444636	12.5921842668755	13.0011701772755	19.2027252346981	13.6291721249739
ABHD15	chr17	29560547	29567037	.	-	-0.289134216285329	0.0397860660854699	66.2201978361209	54.6604029496854	60.4403003929032	74.087714748827	61.6517408342204	52.735053574029	39.8630920311505	71.8324166186853	62.4435991166723
ABHD16A	chr6	31686955	31703324	.	-	0.100699504511492	0.555003559323779	31.6235148247219	33.9623314782399	32.7929231514809	31.8632878468639	36.2567309620602	26.1421633102024	27.1484490203163	36.8560242269139	38.4583018310709
ABHD16B	chr20	63861213	63862988	.	+	-0.340539880737382	0.797250708826943	0.489822659683636	0.37712794474116	0.433475302212398	0.473492913808293	0.458945961545065	0.647919995834758	0.3223430622465	0.355606022864779	0.357989511725394
ABHD17A	chr19	1876810	1885496	.	-	-0.03290768024732	0.869268608285158	141.709680758208	139.842662519737	140.776171638973	178.005483067576	188.779772182204	109.554820165277	108.665427872876	137.56872998826	122.125564857177
ABHD17B	chr9	71862452	71911245	.	-	0.370949852837464	0.016761840449616	41.272169780545	53.5328744674841	47.4025221240146	37.4059401908551	43.6381118435766	47.5516936073509	59.6334665156025	38.8626582130794	57.303892555472
ABHD17C	chr15	80695310	80755621	.	+	-0.0473370887687205	0.918000237596299	6.43287994867609	6.16683309115033	6.29985651991321	5.96044020911616	4.78068709942776	8.42295994585185	7.521338119085	4.92768345969765	6.18810441696752
ABHD18	chr4	127965406	128039927	.	+	-0.167950585928548	0.39164459045372	48.1522186887234	43.4644712122664	45.8083449504949	42.9485925348463	30.175696971588	59.8340030936098	55.3713749147877	41.682105965793	44.8254010039011
ABHD2	chr15	89088456	89202355	.	+	-0.305672655086455	0.0435123737601818	212.382974554377	171.535959022984	191.959466788681	204.298266046108	145.179905835422	256.886193131181	205.905584983903	175.974180457656	163.524494820278
ABHD3	chr18	21650897	21704774	.	-	-0.108034172996672	0.548093292808908	62.5041302338752	56.5227646130025	59.5134474234388	40.6089804901465	43.4086388628041	85.6662916231956	69.3037583829975	61.2404372233558	56.8436203261108
ABHD4	chr14	22598238	22612359	.	+	-0.112680292888451	0.634147957718912	40.4674471162571	38.6311767356257	39.5493119259414	43.2549703026046	50.2163372923892	35.7764519439192	25.357654230058	42.3679175813179	40.3249614279247
ABHD5	chr3	43690870	43734371	.	+	-0.448110833412031	0.0336995278196654	15.5057617715883	11.7110452786156	13.6084035251019	11.6702076991573	8.33751830140202	21.2405076895394	18.0870273816092	13.6146305896801	8.74517235786319
ABHD6	chr3	58237502	58294736	.	+	-0.238494155348584	0.267032772774143	17.2201864940724	14.246387879336	15.7332871867042	15.4860035339653	11.9708404969671	24.5082781033148	18.695897610297	11.6841978941284	12.0949313604365
ABHD8	chr19	17292131	17303425	.	-	-0.166353451800829	0.465327129848385	14.3798456913507	12.8753652967576	13.6276054940542	14.3997550846404	14.8392527566238	13.5218086087254	11.4252707618482	15.2148576925716	12.376208833935
ABI1	chr10	26746596	26861087	.	-	-0.0820945649029106	0.627837585181419	216.728790177521	201.454501291832	209.091645734677	151.907667759437	139.404835819314	348.130230805475	310.058209985328	150.167343369755	154.932746538869
ABI2	chr2	203328394	203432169	.	+	-0.241322971913461	0.125874700584018	40.3917251234806	34.9144475094417	37.6530863164611	33.2837665882888	24.6300999362518	51.2701909747504	48.9245136698577	36.6274203550722	31.1962288789272
ABI3	chr17	49210227	49223225	.	+	-0.262275122108946	0.0793604537828475	132.53550727127	112.556396052482	122.545951661876	151.211354650895	147.933581604693	126.992319183613	99.9621651922202	119.407422391952	89.8297967636649
ABI3BP	chr3	100749335	100993421	.	-	-0.623331085750816	0.831018605307957	0.215138135085603	0.136113144458321	0.175625639771962	0.278525243416643	0	0	0.1074476874155	0.355606022864779	0.255706794089567
ABITRAM	chr9	108934400	108940954	.	+	-0.57554227628556	0.0964005985608613	4.47380073544705	3.01125788968013	3.74252931256359	4.15002612690798	3.44209471158799	4.05654258261761	2.4712968105565	5.20708819194855	3.11962288789272
ABL1	chr9	130713881	130887675	.	+	-0.1866283983181	0.173443559508838	101.81307307171	88.3214375376585	95.0672553046842	78.7390863138849	72.6281984145066	140.119741707917	114.001996347846	86.5900665675736	78.3485617090434
ABL2	chr1	179099331	179229684	.	-	0.0156882421252701	0.952422586509259	41.8830381664804	42.0813454048577	41.982191785669	34.9549180487887	32.7381452568813	54.4816205193227	50.2497018146488	36.2210134717982	43.2400188805458
ABLIM1	chr10	114431110	114768304	.	-	-0.865566512879999	1.43384606175236e-05	240.048854171229	132.905824853493	186.477339512361	217.22183734064	108.846683879771	230.828541124783	127.647852649614	272.089408351965	162.169248811603
ABLIM2	chr4	7965327	8158813	.	-	-1.02909868077178	0.004340440759684	8.47332630329928	4.50224176429229	6.48778403379578	6.85172098804941	2.75367576927039	10.3667199333561	7.70041759811084	8.20433895609454	3.09405220848376
ABLIM3	chr5	149141447	149260438	.	+	-1.33363017455585	0.609013643476742	0.125822195296525	0.0530888229056883	0.0894555091011068	0.167115146049986	0.0382454967954221	0	0	0.203203441637016	0.102282717635827
ABR	chr17	1003519	1229722	.	-	-0.260010735377426	0.0632514165030018	252.844411966335	210.089516128507	231.466964047421	245.826379839529	204.613407855508	291.704850298649	226.75043634251	221.00914321046	198.914315122274
ABRACL	chr6	139028745	139043302	.	+	0.145798182191657	0.501736909880257	20.2541657765609	22.0577272826002	21.1559465295805	26.4041930758977	24.0564174843205	16.2261703304705	18.6600817144918	18.1359071661037	23.4483130180133
ABRAXAS1	chr4	83459517	83485100	.	-	0.355618708579953	0.0349799733635278	20.6031238407618	26.2309594832341	23.417041661998	22.7833649114814	26.5423747760229	21.0996555165319	26.6112105832388	17.9327037244667	25.5451087295477
ABRAXAS2	chr10	124801819	124836667	.	+	-0.162504381401096	0.365466365815482	22.4036523796346	20.0083799535116	21.2060161665731	23.4239729713397	19.4669578688699	22.1983024659908	20.844851358607	21.590365673933	19.7149938243056
ABT1	chr6	26596953	26600739	.	+	0.173886492625152	0.369235880647048	21.8981484122941	25.2842162924096	23.5911823523518	25.7078799673561	32.6998997600859	17.6065216259445	16.5111279661818	22.3777790102764	26.6446479441329
ABTB1	chr3	127672938	127680926	.	+	-0.324842164251312	0.0256686215426315	97.7784440995278	78.2933226303176	88.0358833649227	104.391261232558	93.9691856263521	67.4400204360178	52.2912078755433	121.490257668731	88.602404152035
ABTB2	chr11	34150987	34358010	.	-	0.173093039055435	0.71222447160087	7.43685191442917	7.09055847013209	7.26370519228063	3.48156554270804	3.36560371799715	16.4797042418841	13.2160655521065	2.38764043923494	4.73057569065699
ACAA1	chr3	38122710	38137242	.	-	0.453210901404349	0.00599573111737336	31.7422196352252	43.0871314724966	37.4146755538609	35.9019038764053	43.7146028371675	25.1561980991495	39.1467741150472	34.1635786252234	46.3852124478475
ACAA2	chr18	49782164	49813533	.	-	-0.377120243550047	0.0191088157480158	47.2655387842867	35.8306583992187	41.5480985917527	60.3564202483865	39.8518076608298	37.804723235228	32.5924651827017	43.6379390915493	35.0574014696796
ACACA	chr17	37084992	37406836	.	-	-0.422988267031576	0.0152624705186407	43.8612209914697	33.5134968448753	38.6873589181725	32.2810757119889	19.6199398560515	63.2707961149942	50.4645971894798	36.0432104603658	30.4546791760674
ACACB	chr12	109116587	109268225	.	+	-0.740078128825652	0.000369809062646854	25.9464397685533	15.7562060053465	20.8513228869499	21.3907386943982	12.7357504328756	32.9594084837681	21.7760646495413	23.49539793928	12.7853397044784
ACAD10	chr12	111686053	111757099	.	+	-0.0995201190777105	0.589443815944021	30.7023369068258	28.699633580146	29.7009852434859	30.2478414350474	30.3286789587697	31.353693711482	26.1814198335768	30.5059166757571	29.5852760761629
ACAD11	chr3	132558138	132660131	.	-	-0.0898176464757815	0.652587206171926	39.1769415363084	37.8419191475161	38.5094303419123	29.8857586186058	23.6739625163663	50.0306918522839	53.0433416874518	37.6180371330527	36.7962076694887
ACAD8	chr11	134253540	134265852	.	+	-0.0548736606185968	0.820236023476924	22.8659989319223	22.0126084894805	22.4393037107014	24.3988113232979	26.3129017952504	17.4938398875385	17.2274458822852	26.695852145063	22.5021978798819
ACAD9	chr3	128879490	128913114	.	+	0.209528403309543	0.269400944614872	35.9507938595101	40.7360854258471	38.3434396426786	27.796819292981	39.507598189671	46.4812170924935	43.3014180284465	33.579368730517	39.4044169692023
ACADM	chr1	75724347	75763678	.	+	0.0197694240172116	0.938837247055472	38.5124489521097	39.0435099242885	38.7779794381991	40.0240774789716	35.3005935421746	40.0583580033489	40.7226735304745	35.4590005656594	41.0920818101934
ACADS	chr12	120725826	120740008	.	+	0.334875467021692	0.0829538925921171	12.7171343950597	15.9997263818509	14.3584303884553	14.4833126576654	18.7020479329614	9.97233384893497	13.323513239522	13.690831880294	15.9816746305979
ACADSB	chr10	123009006	123058315	.	+	-0.662737049816686	0.00265440963993748	47.2986369409664	31.0661510860226	39.1823940134945	43.4777904973379	20.4995862823463	56.0309944224058	44.8056856522635	42.3933180115226	27.8976112351718
ACADVL	chr17	7217125	7225267	.	+	-0.100020671058193	0.539192302945077	111.826097249343	102.46877197222	107.147434610782	114.919515433707	100.203201604006	68.0597699972511	71.3810803396972	152.478782518376	135.754736982151
ACAN	chr15	88803436	88875354	.	+	0.767378018273134	0.825575524879794	0.0627745670598977	0.0851851047012058	0.0739798358805517	0	0.114736490386266	0	0	0.177803011432389	0.127853397044784
ACAP1	chr17	7336529	7351477	.	+	-0.286096900900504	0.0574201646655861	171.6836226751	139.163753874488	155.423688274794	165.583257211194	151.758131284235	131.161543504636	112.85588768208	218.291297178565	152.861521506743
ACAP2	chr3	195274745	195443020	.	-	0.0242663038314266	0.908809359895776	220.631880532462	223.424251945317	222.028066238889	181.598458707651	176.808931685236	314.269368414459	313.962142628091	166.042612247647	179.531740130285
ACAP3	chr1	1292391	1307930	.	-	-0.0581045787996157	0.762378408210423	38.7827441765507	37.1153661609855	37.9490551687681	46.2630429315044	45.8563506577111	26.0576520063979	26.1097880419665	44.0189455446187	39.3788462897933
ACAT1	chr11	108121567	108147601	.	+	0.274778664004378	0.279539146283784	9.2887693407536	11.258293001357	10.2735311710553	10.1383188603658	9.94382916680975	8.50747124965639	12.678827115029	9.22035616427962	11.1488162223051
ACAT2	chr6	159762045	159779112	.	+	-0.16463602222694	0.50180612207444	14.1784028250782	12.5402246702518	13.359313747665	16.015201496457	11.9325950001717	11.0709807983939	11.6759820324843	15.4434615644133	13.9871616366993
ACBD3	chr1	226144679	226186741	.	-	0.179380685805485	0.216770252076389	59.7973242637912	67.7220798855236	63.7597020746574	65.8155150193527	74.5787187510731	58.7916970133539	61.1377341394195	54.7887279513806	67.4554522808278
ACBD3-AS1	chr1	226148003	226154977	.	+	0.00647862773716307	0.997332259229831	0.163046909381164	0.130483333511721	0.146765121446443	0.3899353407833	0.267718477567955	0.0281704346015112	0.0716317916103334	0.0762012906138812	0.0767120382268701
ACBD4	chr17	45132619	45144176	.	+	0.0369952303399769	0.906199937052649	17.0286792460557	17.286624102543	17.1576516742994	14.9289530471321	18.663802436166	13.3809564357178	13.4309609269375	22.7587854633458	19.7405645037146
ACBD5	chr10	27182838	27242111	.	-	-0.184372985125003	0.198213691133039	70.0554368374331	61.6163440666653	65.8358904520492	73.0293188238438	58.7833285745638	71.3275404110264	64.3611647618845	65.8125146601887	61.7020494138125
ACBD6	chr1	180288230	180502577	.	-	-0.0576276618574084	0.746654129492642	60.214806123569	57.4468016813298	58.8308039024494	31.2226797870057	29.8314875004292	106.005345405487	99.6040062341685	43.4347356499123	42.9331707276383
ACBD7	chr10	15075475	15088776	.	-	-0.268597387920799	0.918175222241639	0.153260030379835	0.139525774265694	0.146392902322764	0.167115146049986	0.0382454967954221	0.112681738406045	0.250711270636167	0.177803011432389	0.127853397044784
ACBD7-DCLRE1CP1	chr10	15015072	15088776	.	-	-0.720565118153849	0.589443815944021	0.567305866558068	0.386010052156674	0.476657959357371	0.668460584199943	0.0764909935908442	0.394386084421157	0.465606645467167	0.635010755115677	0.562554946997048
ACCS	chr11	44066270	44084236	.	+	0.232513096036526	0.184010215270683	21.2546376487374	23.9171227112551	22.5858801799963	11.0853046879824	14.3038158014879	39.7484832227323	41.7971504046295	12.9542194043598	15.7003971570994
ACD	chr16	67657512	67660260	.	-	0.194663385435582	0.315746796239467	15.1814431783406	17.5560263773344	16.3687347778375	17.9370256760318	21.7234421797998	9.94416341433346	10.6731369499397	17.6532989922158	20.2519780918937
ACE	chr17	63477061	63498373	.	+	0.717190031966228	0.527675104902875	0.524395201430077	0.936441750864111	0.730418476147094	0.501345438149957	1.91227483977111	0.0563408692030224	0.0358158958051667	0.990616777980455	0.894973779313485
ACER2	chr9	19409009	19452504	.	+	-0.769921721477389	0.0637437397685587	3.46041868562072	2.09165749305559	2.77603808933816	2.61813728811644	1.64455636220315	4.31007649403121	3.18761472665983	3.45445850782928	1.48309940571949
ACER3	chr11	76860918	77026797	.	+	0.187115008886625	0.219232760798543	34.9911493510118	38.7713243899652	36.8812368704885	19.3853569417983	23.55922602598	58.6790152749478	61.245181826835	26.9244560169047	31.5286477112436
ACIN1	chr14	23058565	23095614	.	-	0.122819179469158	0.452493764790743	315.470336640364	344.157704858244	329.814020749304	300.751557841291	363.370465053306	308.973326709375	306.834779362863	336.682702362332	362.25981518669
ACKR2	chr3	42809445	42867286	.	+	-1.51271970556396	0.0301132262410447	1.55908293823377	0.542361748868301	1.05072234355103	1.42047874142488	0.267718477567955	2.28180520272241	0.7521338119085	0.990616777980455	0.588125626406004
ACKR3	chr2	236569825	236582351	.	+	0.213747182680765	0.436299265173361	7.88838101509085	9.00019361363861	8.44428731436473	10.2218764333908	9.86733817321891	7.12711995418234	9.31213290934334	6.32470712095214	7.85019857854971
ACLY	chr17	41866917	41919022	.	-	0.340448557080509	0.0121352506605752	108.228981496839	137.862383615798	123.045682556318	122.746074773715	165.450019136996	84.2295994585185	102.433462002777	117.705593568242	145.701731272235
ACMSD	chr2	134838616	134902032	.	+	-0.10657451869789	0.966124647407391	0.253604167876229	0.206622633707753	0.230113400791991	0.557050486833286	0.420700464749643	0.0563408692030224	0.0716317916103334	0.152402581227762	0.15342407645374
ACO1	chr9	32384603	32454768	.	+	-0.354915608653737	0.0802021291166242	22.744564846923	18.6492924870393	20.6969286669811	19.07897917404	12.3532954649213	30.1141945890155	29.5122981434573	19.0503226534703	14.1150150337441
ACO2	chr22	41469117	41528974	.	+	-0.0019813091204422	0.993946914581064	70.0995899459024	70.0576431865918	70.0786165662471	70.439034060069	71.939779472189	75.5249351666515	75.428276565681	64.3392897083203	62.8271593078066
ACOT1	chr14	73537143	73543796	.	+	-0.548221033392463	0.723831858166309	0.341190117370994	0.288647206728655	0.314918662049824	0.250672719074979	0.0764909935908442	0.281704346015112	0.179079479025833	0.482608173887914	0.536984267588091
ACOT11	chr1	54548228	54639192	.	+	-0.804980851516298	0.0599356340920428	2.72186311622762	1.54507377182864	2.13346844402813	2.47887466640812	1.49157437502146	3.40862258678286	1.86242658186867	2.28603871841644	1.30410464985679
ACOT12	chr5	81329996	81394134	.	-	-0.660544705360678	0.815660313302803	0.117538788767297	0.0753726633093215	0.0964557260383091	0	0	0.253533911413601	0.179079479025833	0.101601720818508	0.0511413588179134
ACOT13	chr6	24667035	24705067	.	+	-0.0342600013411153	0.917564322297932	18.3622295660827	18.0472686943601	18.2047491302214	19.1346842227234	14.495043285465	19.2685772674337	20.8090354628018	16.68808264444	18.8200200449921
ACOT2	chr14	73567620	73575658	.	+	-0.0228394517521042	0.974084201381961	3.00533169707573	2.99383772012641	2.99958470860107	3.1194827262664	2.48595729170244	2.87338432935414	2.793639872803	3.02265119435062	3.65660715548081
ACOT4	chr14	73591706	73595766	.	+	-0.204249194538374	0.778615179927503	1.8801637560948	1.66113935980389	1.77065155794935	1.50403631444987	2.33297530452075	1.97193042210578	1.25355635318083	2.1590365673933	1.43195804690158
ACOT6	chr14	73610945	73619888	.	+	1.86512432680663	0.373544293807049	0.0450465646448555	0.168947063304668	0.106996813974762	0.0557050486833286	0.114736490386266	0	0.1074476874155	0.0762012906138812	0.255706794089567
ACOT7	chr1	6264272	6393766	.	-	0.193131610734692	0.311641863028113	15.9522927803965	18.432894791589	17.1925937859928	14.8732479984487	16.5603001124178	20.1418607400805	24.8204157929805	12.8526176835413	13.9615909572904
ACOT8	chr20	45841721	45857392	.	-	-0.0712992693764451	0.756365646646591	22.8929723168528	21.7408977356134	22.3169350262331	20.1095225746816	21.9911606573677	25.3533911413601	22.993805106917	23.2159932070291	20.2519780918937
ACOT9	chrX	23701056	23743276	.	-	0.556660117050634	0.00240511441169119	18.2704869483407	26.9126375094141	22.5915622288774	17.9091731516901	25.4715008657511	18.8178503138095	25.78744497972	18.0851063056945	29.4574226791181
ACOX1	chr17	75941511	75979166	.	-	-0.276279372231551	0.0838962775834994	31.1652025686492	25.9375322967772	28.5513674327132	33.7294069777555	29.2960505452933	28.3957980783233	20.5583241921657	31.3695313027144	27.9487525939897
ACOX2	chr3	58505136	58537190	.	-	-1.05342198928353	0.633395265889831	0.171675071722125	0.0955393496256095	0.133607210673867	0.19496767039165	0.114736490386266	0.169022607609067	0	0.152402581227762	0.15342407645374
ACOX3	chr4	8366282	8440723	.	-	-0.241228258678394	0.100373965399414	52.1176934826978	43.5152085293753	47.8164510060366	41.5559663177631	37.0981318915594	68.3978152124692	51.8972330216865	46.4065859838536	41.5523540395547
ACOXL	chr2	110732573	111118548	.	+	-0.206952960361668	0.680713816468725	3.86025313597357	3.19066494941742	3.5254590426955	4.73492913808293	4.3217411378827	1.77473737989521	2.2564014357255	5.05468561072079	3.01734017025689
ACOXL-AS1	chr2	111098341	111115588	.	-	-1.51106768396339	0.063552214570568	1.03397863569331	0.357145203098761	0.695561919396035	0.473492913808293	0.229472980772533	1.35218086087254	0.573054332882667	1.27002151023135	0.281277473498524
ACP1	chr2	264869	278282	.	+	-0.124825669150398	0.407115335872817	48.9217029270882	44.7242720366784	46.8229874818833	58.2117758740784	51.5931751770244	45.0726953624179	41.3315437591623	43.4855365103215	41.2710765660561
ACP2	chr11	47239302	47248847	.	-	0.420694461071673	0.0277537317216284	14.9201091557265	20.0856194276626	17.5028642916946	16.3494317885569	21.7999331733906	13.831683389342	16.2962325913508	14.5798469374559	22.1442083681565
ACP3	chr3	132317407	132368302	.	+	-0.00899515543430086	0.997571532502579	0.39612854073461	0.352976691248256	0.374552615991433	0.752018157224936	0.611927948726754	0	0.0358158958051667	0.43180731347866	0.409130870543307
ACP4	chr19	50790415	50795219	.	+	-0.0414516256077158	0.990304838024047	0.161521816879938	0.180237447923507	0.170879632401722	0.139262621708321	0	0.0563408692030224	0.286527166441333	0.279404732250898	0.23013611468061
ACP5	chr19	11574660	11578975	.	-	0.288797585519047	0.458195863970726	3.67017257219363	4.69779602928726	4.18398430074045	4.23358369993297	5.50735153854078	2.73253215634659	2.39966501894617	4.0386684025357	6.13696305814961
ACP6	chr1	147642230	147670524	.	-	-0.793680528692725	0.00194881952735912	11.4685803780364	6.60695441169557	9.03776739486601	8.82925021630758	4.89542358981403	14.4796033851768	7.8436811813315	11.099987999422	7.05750751687205
ACP7	chr19	39084368	39111492	.	+	0.651199502903167	0.799973605585749	0.142722159513063	0.157827124641765	0.150274642077414	0	0.0382454967954221	0.0281704346015112	0.143263583220667	0.381006453069406	0.255706794089567
ACRBP	chr12	6638075	6647432	.	-	-0.353797161012858	0.376471816037899	4.3735664401091	3.47113620351379	3.92235132181144	3.39800796968304	3.78630418274679	3.63398606359495	2.07732195669967	6.07070281890587	4.50043957597638
ACSBG1	chr15	78167468	78234565	.	-	0.290833263156703	0.890633709101195	0.272002577303227	0.38555374736846	0.328778162335843	0.250672719074979	0.420700464749643	0.394386084421157	0.0716317916103334	0.177803011432389	0.613696305814961
ACSBG2	chr19	6135633	6193103	.	+	-0.0387692719838199	0.988427204321534	0.268779664260915	0.256341274937849	0.262560469599382	0.334230292099971	0.420700464749643	0.0281704346015112	0.0358158958051667	0.43180731347866	0.30684815290748
ACSF2	chr17	50426158	50474845	.	+	-0.147807103119577	0.424168487944935	20.6634638096741	18.6675929412001	19.6655283754371	19.6360296608733	17.8224015066667	19.4375998750427	17.2632617780903	22.9111880445736	20.8912450771176
ACSF3	chr16	89093852	89156233	.	+	0.181770976736743	0.234813796424804	96.2558297839082	106.855994810271	101.555912297089	72.5001208613521	88.3853430942205	132.429213061704	129.080488481821	83.8468201054739	103.100979376913
ACSL1	chr4	184755595	184826114	.	-	0.0853316161971403	0.699045045281218	25.5632341974415	27.1673969689848	26.3653155832132	21.7806740351815	19.8111673400287	34.1425667370316	35.887527596777	20.7775519073849	25.8008155236373
ACSL3	chr2	222861036	222944638	.	+	-0.0265630964726345	0.91638000790934	38.9687754242457	37.9203778254083	38.444576624827	34.0357847455138	29.7932420036338	53.2421213968562	49.7124633775713	29.6423020487998	34.264710408002
ACSL4	chrX	109641335	109733392	.	-	0.239743771479091	0.0957138569788298	59.7356947195206	71.3935266302806	65.5646106749006	51.4436124590539	54.3468509462948	80.454761221916	101.609696399258	47.3210014712202	58.2500076936034
ACSL5	chr10	112374116	112428380	.	+	0.482522193912215	0.00115690125807704	65.0819784691822	90.9053885492763	77.9936835092293	61.4983737463947	86.0523677896998	74.5953108248017	103.830281939178	59.1576019465764	82.8490012850197
ACSL6	chr5	131949974	132012068	.	-	1.12933271093526	0.606445414655273	0.126297875091167	0.250684245482974	0.18849106028707	0.250672719074979	0.114736490386266	0	0.179079479025833	0.127002151023135	0.409130870543307
ACSM1	chr16	20623235	20697788	.	-	1.544168778194	0.0140387824560242	1.90670190059218	4.25724639039529	3.08197414549373	0.0835575730249929	1.3768378846352	4.2819060594297	7.736233493916	1.37162323104986	3.65660715548081
ACSM3	chr16	20763990	20797581	.	+	0.422088210335544	0.380308404345308	1.84838174995324	2.48803010030178	2.16820592512751	2.11679184996649	2.75367576927039	1.85924868369974	1.934058373479	1.57482667268688	2.76163337616732
ACSM6	chr10	95194200	95228929	.	+	-0.584084200506156	0.829152739215355	0.12653312598484	0.0967689981177777	0.111651062051309	0.167115146049986	0	0.112681738406045	0.214895374831	0.101601720818508	0.0767120382268701
ACSS1	chr20	25006230	25058182	.	-	-0.0229773072769302	0.919181028245053	148.392171897615	146.944268449744	147.66822017368	157.895960492895	171.989999089013	148.063804265543	128.041827503471	139.219757951561	140.817731505125
ACSS2	chr20	34874963	34927966	.	+	-0.548663703422381	0.0992251289490606	6.55208313030778	4.32921438574811	5.44064875802795	3.899353407833	3.93928616992848	7.46516516940047	4.1904598092045	8.28054024670842	4.83285840829282
ACTA1	chr1	229431246	229434094	.	-	-1.88486295065744	0.373212492210423	0.209152419037452	0.0539196595921929	0.131536039314822	0.306377767758307	0	0.281704346015112	0.143263583220667	0.0508008604092541	0.0255706794089567
ACTA2	chr10	88935074	88991397	.	-	1.45172417525406	1.03629485057538e-05	6.95112055840569	18.7627666776827	12.8569436180442	8.99636536235757	22.9472980772533	6.7890747389642	16.0813372165198	5.08008604092541	17.2857792804547
ACTA2-AS1	chr10	88932684	88939974	.	+	-0.177453429512666	0.683081248796866	4.02525521597407	3.70161486018913	3.8634350380816	2.31175952035814	1.60631086540773	6.70456343515967	6.51849303654034	3.07345205475987	2.99176949084793
ACTB	chr7	5527148	5530601	.	-	0.0595523077692726	0.789941863027696	2528.5842248804	2621.99069924507	2575.28746206274	3421.3762376057	3542.03019471443	1829.69789780275	2221.91072806513	2334.6805422583	2102.0888421721
ACTG1	chr17	81509971	81512799	.	-	0.116650497655645	0.616935202639292	740.70193059397	799.083113614861	769.892522104416	956.483538417093	1061.12130858899	518.110633190994	706.074569903056	747.50926049197	630.112681995511
ACTG1P17	chr15	82725898	82739780	.	-	-0.0933268138179968	0.875344245523307	2.87635324743702	2.81561611024076	2.84598467883889	1.86611913089151	1.26210139424893	4.2819060594297	4.4053551840355	2.48924216005345	2.76163337616732
ACTG1P20	chr1	27323874	27326525	.	+	-0.064188756160535	0.869464761264554	6.26385856781883	6.00725617119225	6.13555736950554	5.09701195452456	5.16314206738199	8.11308516523523	7.951128868747	5.58809464501795	4.93514112592864
ACTG1P4	chr1	103569404	103571386	.	+	0.509825613552634	0.553540267625843	0.723795855302312	1.00877538263672	0.866285618969517	0.334230292099971	0.879646426294709	1.15498781866196	1.6117153112325	0.685811615524931	0.588125626406004
ACTL10	chr20	33666943	33668525	.	+	1.25533036697861	0.00657376293633717	1.31929249174558	3.06700228770141	2.1931473897235	2.06108680128316	4.3217411378827	0.70426086503778	1.8266106860635	1.19382021961747	3.06848152907481
ACTL6A	chr3	179562880	179588407	.	+	0.161545739313399	0.363250819251963	20.4905343397913	22.9072565885181	21.6988954641547	21.7249689864981	22.6795795996853	18.789679879208	21.4537215872948	20.9553549188173	24.5734229120074
ACTN1	chr14	68874123	68979366	.	-	-1.19700872250364	0.0025795910241412	4.74138955722231	2.09032633052765	3.41585794387498	7.63159166961601	3.44209471158799	2.78887302554961	1.00284508254467	3.81006453069406	1.86665959685384
ACTN2	chr1	236686454	236764627	.	+	0.495011947346869	0.811131922018633	0.170619963544071	0.257403611210957	0.214011787377514	0.111410097366657	0.420700464749643	0.112681738406045	0.0716317916103334	0.279404732250898	0.281277473498524
ACTN3	chr11	66546395	66563334	.	+	-1.06060005593503	0.295796548883593	0.867429644686246	0.460794462627524	0.664112053656885	0.807723205908264	0.764909935908442	0.957794776451381	0.1074476874155	0.838214196752693	0.511413588179134
ACTN4	chr19	38647649	38731589	.	+	-0.140766980281624	0.339905737594492	451.760739606965	410.533286516644	431.147013061804	512.375037789256	477.227309013277	368.779159368383	330.437454698468	474.124430199569	423.936293921093
ACTR10	chr14	58200149	58235635	.	+	-0.185168887595114	0.257165790158817	36.9085030058368	32.5995045577811	34.7540037818089	37.2666775691468	28.5311406093849	38.0019162774386	36.8903726793217	35.4590005656594	32.3724801317392
ACTR1A	chr10	102479229	102502712	.	-	0.125347756743622	0.40429352974777	70.3814555657629	77.3359866114502	73.8587210886065	77.3464600968017	90.9095458827184	58.7353561441509	59.8841777862387	75.058271254673	81.2124778028465
ACTR1B	chr2	97655939	97664044	.	-	0.0204344646683944	0.931639600682785	37.2553703852499	37.9821450679836	37.6187577266168	38.909976505305	44.2882852890988	27.0717876520523	26.0381562503562	45.771575228738	43.5980083922712
ACTR2	chr2	65227695	65271256	.	+	-0.0779348143394633	0.693818268488734	238.925509679237	226.146141472824	232.53582557603	276.881944480485	226.107377054536	235.758367180047	258.483320025888	204.143257554588	193.87689127871
ACTR3	chr2	113889934	113962596	.	+	0.0899775358968286	0.588369563270057	273.469585695122	291.368019133095	282.418802414108	254.432809861103	254.217817199171	349.14436645113	378.681466348027	216.843472656901	241.233789544098
ACTR3-AS1	chr2	113831183	113890992	.	-	-0.13492436819647	0.527445443307812	23.4780572791737	21.6092690545266	22.5436631668501	19.6360296608733	14.7245162662375	33.1847719605802	31.7328836833777	17.6278985620112	18.3853184950399
ACTR3B	chr7	152759749	152855379	.	+	0.0846899331414613	0.723248130470407	15.9256393663386	16.7039479281737	16.3147936472561	7.91011691303266	9.02593724371962	29.0155476395565	30.08535247634	10.8713841275804	11.0465335046693
ACTR3C	chr7	149881359	150323669	.	-	0.175272138849651	0.242260489849125	45.231975295289	49.2831536022038	47.2575644487464	19.3017993687734	23.5974715227754	85.5536098847895	89.0741328674495	30.8615226986219	35.2108255461334
ACTR5	chr20	38748460	38772519	.	+	0.0280906734939269	0.904625732382177	25.5382977403418	26.0196552683999	25.7789765043708	22.0870518029398	22.9472980772533	28.3394572091203	28.6885325399385	26.1878435409705	26.4145118294523
ACTR6	chr12	100200087	100224424	.	+	-0.196304750670545	0.3370977373847	17.5553541106026	15.3563120330769	16.4558330718398	17.9648782003735	13.5389058655794	17.8882259719596	16.6902074452077	16.8150847954631	15.8282505541442
ACTR8	chr3	53867066	53882152	.	-	0.00378734367556914	0.990425777621376	24.4758044367756	24.6291736184314	24.5524890276035	27.044801135756	27.1543027247497	21.43770073175	20.1285334425037	24.9432224609438	26.593506585315
ACTRT3	chr3	169766923	169769561	.	-	0.915126009830957	0.590016778547398	0.215195282294	0.446689446503069	0.330942364398534	0.222820194733314	0.0764909935908442	0.0563408692030224	0.5372384370775	0.355606022864779	0.664837664632874
ACVR1	chr2	157736446	157876330	.	-	-0.174737648869732	0.49324685544473	13.7335132187365	12.6391545473784	13.1863338830575	8.07723205908264	5.58384253213163	21.8320868161712	20.844851358607	11.303191441059	11.4812350546216
ACVR1B	chr12	51951699	51997079	.	+	-0.0233154600988618	0.949421980455678	13.5104076649555	13.1512517584553	13.3308297117054	13.6198844030738	11.5883855290129	16.254340765072	14.612885488508	10.6681806859434	13.2456119338396
ACVR1C	chr2	157526767	157628864	.	-	0.0745226254867816	0.974132396871198	0.299190291657192	0.310564269062055	0.304877280359623	0.529197962491621	0.420700464749643	0.197193042210578	0.465606645467167	0.177803011432389	0.102282717635827
ACVR2A	chr2	147844517	147930827	.	+	-0.33138775151559	0.0240024653362349	46.9759394175651	36.36576098607	41.6708502018175	27.9360819146893	23.0237890708441	80.9054881755402	59.311123453356	32.1061437786486	26.7980720205866
ACVR2B	chr3	38453890	38493142	.	+	-0.0759340852057619	0.772873656380628	13.0842577836065	12.437305121552	12.7607814525792	13.5084743057072	13.0034689104435	11.1836625367999	10.3507938876932	14.5544465072513	13.9360202778814
ACVR2B-AS1	chr3	38451027	38454820	.	-	0.588503027755032	0.815112166956098	0.108827795287844	0.169080730332596	0.13895426281022	0.139262621708321	0.152981987181688	0.169022607609067	0.0716317916103334	0.0254004302046271	0.255706794089567
ACVRL1	chr12	51907504	51923361	.	+	1.06391415366857	0.46073840817823	0.25994995161678	0.448663466787605	0.354306709202192	0.362082816441636	0.650173445522176	0	0.179079479025833	0.406406883274033	0.511413588179134
ACY1	chr3	51983535	51989197	.	+	0.0530971201350083	0.933589430981166	2.45013604606156	2.54193749364483	2.49603676985319	2.39531709338313	2.6006937820887	2.30997563732392	2.6861921853875	2.64164474128121	2.35250250562402
ACYP1	chr14	75053243	75069490	.	-	-0.284982170036924	0.231628963706349	11.1997955225545	9.30073630889255	10.2502659157235	12.032290515599	11.4354035418312	10.6202538447697	7.37807453586434	10.9475854181943	9.10316186958859
ACYP2	chr2	53971113	54305298	.	+	-0.207188696746259	0.123541307099593	137.485531087067	119.156030783441	128.320780935254	59.7158121885282	48.4570444397998	265.844391334461	228.039808591496	86.9202721602338	81.0079123675748
ADA	chr20	44619519	44651758	.	-	0.134004470759309	0.39859162019893	54.1264998660558	59.3860578757044	56.7562788708801	50.3295114853874	62.2254232861518	60.5664343932491	63.0001607212882	51.4866720247791	52.9568770559493
ADA2	chr22	17178790	17221848	.	-	0.805454789335566	2.68641477822265e-05	63.4393930605911	111.404215502899	87.4218042817451	79.9088923362348	135.00660368784	46.9319440461177	76.7892806062774	63.475675081363	122.406842330676
ADAL	chr15	43330351	43354569	.	+	0.239911159140986	0.452912548881104	5.87686679090626	6.90457934261958	6.39072306676292	5.01345438149957	6.76945293278971	6.92992691197176	6.30359766170934	5.68969636583646	7.6200624638691
ADAM10	chr15	58588809	58749707	.	-	0.275283054406155	0.0542296815908174	257.019716167597	309.633554880223	283.32663552391	244.684426341521	278.503707664264	316.044105794354	372.485316373733	210.340962524517	277.92771449595
ADAM11	chr17	44758988	44781846	.	+	1.98366827217342	0.0120990753881535	0.37852149283944	1.48104946708755	0.929785479963495	0.529197962491621	1.10911940706724	0.197193042210578	1.504267623817	0.406406883274033	1.78994755862697
ADAM12	chr10	126012391	126388477	.	-	-1.03122309547674	0.0229742450074168	3.44147087882309	1.59319523689132	2.5173330578572	1.39262621708321	1.0326284134764	4.14105388642215	1.89824247767383	4.77528087846989	1.81551823803593
ADAM15	chr1	155051316	155062775	.	+	0.202974223887907	0.42875523983913	12.0644130746396	13.8758433827212	12.9701282286804	13.5363268300488	18.7020479329614	7.60601734240803	9.41958059675884	15.0370546811392	13.5268894073381
ADAM17	chr2	9488486	9555830	.	-	0.210451995303779	0.173443559508838	72.5684998120555	82.6765046452541	77.6225022286548	57.8775455819784	64.7113805778542	100.427599354387	103.14977991888	59.4116062486227	80.1640799470793
ADAM19	chr5	157477304	157575775	.	-	-0.542264501745859	0.419243551001814	1.35775787814206	0.943078562518247	1.15041822033015	1.5597413631332	0.72666443911302	0.591579126631735	0.5372384370775	1.90503226534703	1.48309940571949
ADAM20	chr14	70522358	70535004	.	-	0.533762931039246	0.337430307109351	1.52411956162135	1.98798937506605	1.7560544683437	0.473492913808293	1.14736490386266	2.7607025909481	2.97271935182883	1.34622280084523	1.84108891744488
ADAM20P1	chr14	70468879	70483756	.	-	0.712062016686817	0.380742231859065	0.872783144454142	1.28849984030615	1.08064149238015	0.250672719074979	1.22385589745351	1.29583999166952	1.64753120703767	1.06681806859434	1.02282717635827
ADAM21	chr14	70452174	70459905	.	+	1.57211368932362	0.576658947265975	0.0360193704813177	0.127827333992937	0.0819233522371276	0.0278525243416643	0	0	0.214895374831	0.0762012906138812	0.15342407645374
ADAM22	chr7	87934143	88202889	.	+	-0.873197600024106	0.00260005265601368	17.5300506277721	10.733773314118	14.1319119709451	10.8067794445657	4.6659506090415	26.1703337448039	20.415060608945	15.6212645758456	7.15979023450788
ADAM23	chr2	206443532	206621127	.	+	0.763503653763241	0.748569347765968	0.12556301031903	0.185562436020077	0.155562723169554	0.0278525243416643	0.305963974363377	0.0845113038045336	0.179079479025833	0.254004302046271	0.102282717635827
ADAM28	chr8	24294040	24359014	.	+	0.491338134023892	0.00190966296248278	49.9328577822089	69.0927320359068	59.5127949090579	34.8992130001054	53.7349229975681	66.8202708747846	85.6716227659587	48.083014377359	67.8645831513711
ADAM32	chr8	39107529	39284917	.	+	-0.482837625297731	0.695070790247434	0.606766528268401	0.468209659362422	0.537488093815412	0.334230292099971	0.382454967954221	0.957794776451381	0.931213290934334	0.533409034297168	0.15342407645374
ADAM33	chr20	3667965	3682690	.	-	-2.6779502393187	0.295030521723864	0.161329842607592	0.0215988265294444	0.091464334568518	0.111410097366657	0.0764909935908442	0.0563408692030224	0	0.304805162455525	0
ADAM8	chr10	133262423	133276868	.	-	-0.159677097150487	0.307944407695273	240.762773650721	219.635645914225	230.199209782473	322.699347022522	325.73689620661	153.557039012838	136.42274712188	246.028566962018	196.791948731331
ADAM9	chr8	38996973	39105260	.	+	-0.252705362295084	0.370305646208783	17.0018855136255	14.8684737781815	15.9351796459035	16.1544641181653	9.52312870206011	17.578351191343	20.7015877753863	17.2722925391464	14.3707218278337
ADAMDEC1	chr8	24384285	24406013	.	+	-0.234516782574789	0.816308187030612	1.4685782578222	0.921304950947444	1.19494160438482	3.67653321309969	1.95052033656653	0.0845113038045336	0.214895374831	0.660411185320304	0.664837664632874
ADAMTS1	chr21	26835755	26845409	.	-	-1.54010266415927	1.39333155438925e-05	26.1005027873692	8.86625641041352	17.4833795988914	32.5038959067222	8.75821876615166	20.6770989975092	10.0642667212518	25.1210254723762	7.7990572197318
ADAMTS10	chr19	8580240	8610715	.	-	-0.612389697981656	0.00247245259205944	142.286880974813	93.820934599471	118.053907787142	149.400940568687	118.408058078627	118.090461849535	83.7017484966745	159.36229910383	79.3969595648106
ADAMTS12	chr5	33523535	33891990	.	-	0.00387422045506802	0.99875977296464	0.207285139338466	0.212453973281987	0.209869556310227	0.0835575730249929	0.267718477567955	0.281704346015112	0.0716317916103334	0.254004302046271	0.281277473498524
ADAMTS13	chr9	133414339	133459403	.	+	0.163054919100026	0.722984700591712	3.14173448904834	3.46690478149486	3.3043196352716	4.01076350519966	3.90104067313306	2.36631650652694	2.97271935182883	3.04805162455525	3.52875375843603
ADAMTS14	chr10	70672506	70762439	.	+	0.544610191983135	0.132725096440367	3.05090826458673	4.64719387250098	3.84905106854385	2.20034942299148	2.63893927888413	3.49313389058739	4.47698697564583	3.45445850782928	6.72508868455561
ADAMTS15	chr11	130448974	130476645	.	+	0.491549856954343	0.884266270517716	0.0719023110769872	0.107719835224377	0.0898110731506818	0	0	0.0563408692030224	0.250711270636167	0.152402581227762	0.0767120382268701
ADAMTS16	chr5	5140330	5320304	.	+	0.923873824215986	0.605353781535666	0.143440727281808	0.244353550288201	0.193897138785004	0.0835575730249929	0.229472980772533	0.0563408692030224	0.179079479025833	0.279404732250898	0.30684815290748
ADAMTS17	chr15	99971437	100341975	.	-	-0.754927833326354	0.0159807293943484	14.0716866763204	7.48330926041701	10.7774979683687	4.2892887486163	4.16875915070101	29.7479789391958	14.3621742178718	8.20433895609454	3.98902598779725
ADAMTS18	chr16	77282128	77435034	.	-	-0.326386090676002	0.920284518748205	0.134890601541314	0.1214364949475	0.128163548244407	0.167115146049986	0.344209471158799	0.0281704346015112	0.0716317916103334	0.203203441637016	0
ADAMTS19	chr5	129460298	129738675	.	+	0.910167338420286	0.748230060490631	0.0628721625599467	0.0965217548753411	0.0796969587176439	0	0.114736490386266	0.0281704346015112	0.0716317916103334	0.152402581227762	0.102282717635827
ADAMTS2	chr5	179110853	179345461	.	-	1.34323681530076	0.588962766298066	0.230276138369916	0.244353550288201	0.237314844329058	0	0.229472980772533	0	0.179079479025833	0.660411185320304	0.30684815290748
ADAMTS3	chr4	72280969	72569221	.	-	1.07167730483166	0.594829545135745	0.107484497187916	0.199253267748762	0.153368882468339	0.0278525243416643	0.152981987181688	0.0281704346015112	0.0716317916103334	0.254004302046271	0.332418832316437
ADAMTS4	chr1	161184302	161199054	.	-	-0.0167098639640901	0.995876331577648	0.144362819127288	0.140666451657026	0.142514635392157	0.167115146049986	0.191227483977111	0.112681738406045	0.143263583220667	0.152402581227762	0.102282717635827
ADAMTS6	chr5	65148738	65481920	.	-	0.609358587092645	0.131853835820406	2.09894279410595	3.36157209325387	2.73025744367991	1.36477369274155	1.75929285258942	3.57764519439192	6.30359766170934	1.37162323104986	2.07122503212549
ADAMTS7	chr15	78759206	78811464	.	-	1.12701178797882	0.532015081818696	0.125841044871016	0.256267501134539	0.191054273002778	0.139262621708321	0.191227483977111	0.0281704346015112	0.286527166441333	0.203203441637016	0.281277473498524
ADAMTS7P1	chr15	82293283	82334561	.	+	-0.267799731949215	0.838865322905529	0.571771102832305	0.490291372106443	0.531031237469374	0.334230292099971	0.458945961545065	0.957794776451381	0.895397395129167	0.43180731347866	0.178994755862697
ADAMTS8	chr11	130404923	130428609	.	-	1.01525392719069	0.553232100914537	0.126176852036273	0.246590032541959	0.186383442289116	0.167115146049986	0.267718477567955	0.0563408692030224	0.214895374831	0.152402581227762	0.255706794089567
ADAMTS9-AS2	chr3	64684870	65011471	.	+	-0.0207423862644565	0.993946914581064	0.207898462995424	0.250024277837951	0.228961370416687	0.250672719074979	0.191227483977111	0.197193042210578	0.0716317916103334	0.177803011432389	0.434701549952264
ADAMTSL1	chr9	18474153	18910949	.	+	-0.0554200058939085	0.984416647985939	0.242655389414218	0.216694144507015	0.229674766960617	0.334230292099971	0.382454967954221	0.0563408692030224	0.1074476874155	0.330205592660152	0.178994755862697
ADAMTSL2	chr9	133532164	133575519	.	+	-0.580314684552916	0.800393742501843	0.222768399136727	0.147362845022623	0.185065622079675	0.111410097366657	0.152981987181688	0.0281704346015112	0	0.508008604092541	0.255706794089567
ADAMTSL3	chr15	83654123	84039841	.	+	0.742937254640276	0.465725648799683	0.361935768329624	0.610592848023122	0.486264308176373	0.362082816441636	0.497191458340488	0.422556519022668	0.716317916103334	0.304805162455525	0.613696305814961
ADAMTSL4	chr1	150549369	150560936	.	+	0.887340271972112	0.275134378136463	0.754039199833963	1.19266586011706	0.973352529975512	1.19765854669156	1.3768378846352	0.140852173007556	0.859581499324	0.914415487366574	1.32967532926575
ADAMTSL4-AS1	chr1	150560895	150574552	.	-	1.8645049513121	3.84414052283952e-08	18.5746774399373	68.7212192755274	43.6479483577324	16.6001045076319	50.3310737827755	21.5503824701561	86.3163088904517	17.5770977016019	69.5011066335443
ADAMTSL5	chr19	1505022	1513019	.	-	0.205336471267818	0.902468415594117	0.35663086662202	0.369626909220321	0.36312888792117	0.167115146049986	0.344209471158799	0.197193042210578	0.250711270636167	0.685811615524931	0.485842908770177
ADAP1	chr7	897900	955407	.	-	-0.12459134142958	0.553633882250371	85.0929320240843	78.6569990507801	81.8749655374322	77.1236399020684	87.9263971326754	90.6242881130616	84.4180664127779	87.5298824851449	63.6709917283022
ADAP2	chr17	30921736	30959322	.	+	0.0628456984651843	0.911963882829998	3.20514769232992	3.26033360762321	3.23274064997657	4.45640389466629	4.35998663467812	1.18315825326347	1.43263583220667	3.96246711192182	3.96345530838829
ADAR	chr1	154582058	154627997	.	-	2.22201873501272	1.89548131905861e-09	351.153083316952	1641.60737526242	996.380229289685	373.02885850791	1768.05107135557	314.382050152865	1418.05876261396	366.045599678881	1738.70391709142
ADARB1	chr21	45074578	45226563	.	+	-0.417569448828876	0.00487578450853016	49.8113440191643	37.4273158419879	43.6193299305761	21.9756417055731	16.216090641259	79.6096481838707	59.9916254736542	47.8544105055174	36.054657966629
ADARB2	chr10	1177313	1737525	.	-	-0.522949856527352	0.00762102030670637	108.301855946387	82.687342246956	95.4945990966713	129.096450323614	106.781427052819	14.5641146889813	7.48552222327984	181.206669079809	133.683511950026
ADAT1	chr16	75596868	75623281	.	-	0.19806867413669	0.215442834458156	25.9503967843086	29.9241091956895	27.937252989999	29.9136111429474	36.8304134139915	22.2828137697954	26.2530516251872	25.6544345066733	26.7213599823598
ADAT2	chr6	143422832	143450695	.	-	-0.362172178176008	0.157047097967915	8.79556146623143	7.03901921848856	7.91729034236	5.90473516043283	3.86279517633763	10.3667199333561	9.20468522192784	10.1093712214416	8.00362265500345
ADAT3	chr19	1905399	1913447	.	+	0.154283966785246	0.644944043535002	5.67350270291984	6.37279735268703	6.02315002780344	6.43393312292445	8.14629081742491	5.69042778950526	5.802175120437	4.90228302949302	5.21641859942717
ADCK1	chr14	77800109	77935014	.	+	0.318725061234061	0.110949634078606	11.2147563034776	14.0550216667056	12.6348889850916	8.41146235118261	10.326284134764	15.155693815613	19.4480314222055	10.0839707912369	12.401779513344
ADCK2	chr7	140672945	140695110	.	+	-0.323274250299787	0.141564297220904	13.704285315726	10.7565260698942	12.2304056928101	17.5192378109068	12.047331490558	12.9865703512967	10.2433462002777	10.6173798255341	9.99813564890207
ADCK5	chr8	144374047	144393238	.	+	-0.186551143545581	0.425988165905108	12.9423624713535	11.2445346657501	12.0934485685518	12.3943733320406	11.7413675161946	9.83148167592741	9.31213290934334	16.5864809236215	12.6574863074336
ADCY1	chr7	45574140	45723115	.	+	-1.79864434952636	0.41560199952456	0.187588182383633	0.0428484780429317	0.115218330213283	0.111410097366657	0.0382454967954221	0.0281704346015112	0.0358158958051667	0.406406883274033	0.0511413588179134
ADCY10	chr1	167809386	167914134	.	-	-0.282521566199074	0.599300070242654	2.11044678317492	1.70163422660333	1.90604050488913	1.78256155786651	1.52981987181688	2.98606606776019	2.22058553992033	1.57482667268688	1.38081668808366
ADCY10P1	chr6	41101034	41140835	.	+	-0.400427111766772	0.0159979293809365	29.0499897801494	22.5258910384549	25.7879404093022	19.6360296608733	13.5771513623749	40.0865284379504	33.5953102652463	27.4324646209972	20.4054021683475
ADCY2	chr5	7396138	7830081	.	+	1.25383430675783	0.40438687609779	0.152316368401272	0.344415654760051	0.248366011580661	0.0557050486833286	0.267718477567955	0.0845113038045336	0.179079479025833	0.304805162455525	0.536984267588091
ADCY3	chr2	24819170	24920237	.	-	-0.706667012554122	0.0103142493766458	7.85125178552589	4.87030382210993	6.36077780381791	8.35575730249929	5.31612405456367	5.09884866287353	2.9010875602185	10.0839707912369	6.34152849342126
ADCY4	chr14	24318359	24335071	.	-	-0.0488975320915373	0.897610159678698	8.60041958413965	8.21623760340672	8.40832859377318	6.46178564726611	7.64909935908442	8.22576690364127	7.27062684844884	11.099987999422	9.69128749599459
ADCY5	chr3	123282296	123448545	.	-	0.406972017356977	0.835496319063699	0.295493226554449	0.42067369088989	0.35808345872217	0.306377767758307	0.0764909935908442	0.0845113038045336	0.608870228687833	0.482608173887914	0.536984267588091
ADCY6	chr12	48766196	48789089	.	-	1.18300659893565	0.47197564456677	0.163062086189474	0.383381944379384	0.273222015284429	0.111410097366657	0.53543695513591	0.281704346015112	0.143263583220667	0.101601720818508	0.460272229361221
ADCY7	chr16	50266551	50318134	.	+	-0.0731443556251374	0.681661871962455	468.92069652656	446.596189791438	457.758443158999	476.027493523384	473.211531849758	472.080143052125	459.052336534821	458.655568204951	407.545488419952
ADCY8	chr8	130780301	131040909	.	-	-1.82136151815337	0.362821709114222	0.162122978760664	0.0428484780429317	0.102485728401798	0.19496767039165	0.0382454967954221	0.0845113038045336	0.0358158958051667	0.203203441637016	0.0511413588179134
ADCY9	chr16	3962654	4116442	.	-	0.0619220305754859	0.710035961841014	97.5954537027872	101.762093856073	99.6787737794299	65.5369897759361	67.9622478054651	129.612169601553	132.769525749753	97.6392537065864	104.532937423815
ADD1	chr4	2843844	2930075	.	+	-0.100545941686323	0.528074001697982	391.811507344865	365.777598429007	378.794552886936	383.779932903792	367.959924668756	425.739778132639	398.917447477946	365.918597527857	330.475460681356
ADD2	chr2	70656784	70768200	.	-	0.271142486127543	0.928553134657095	0.15192831173962	0.179458427818175	0.165693369778897	0.0278525243416643	0.229472980772533	0.0563408692030224	0	0.355606022864779	0.281277473498524
ADD3	chr10	109996373	110135565	.	+	0.103330638013645	0.509504978319358	298.843986482682	321.772781212465	310.308383847574	283.065204884334	296.632073145294	381.878411458086	419.081796816255	231.60112260579	249.646543069644
ADD3-AS1	chr10	109945559	110008381	.	-	-0.0670872629728152	0.919756015939499	2.6237930685558	2.53732027825163	2.58055667340372	1.69900398484152	2.10350232374822	4.2819060594297	4.22627570500967	1.90503226534703	1.35524600867471
ADGB	chr6	146598972	146815461	.	+	-0.704861393548123	0.805908796787742	0.125980433836492	0.0944142210678304	0.110197327452161	0.19496767039165	0.0382454967954221	0	0	0.177803011432389	0.204565435271654
ADGRA2	chr8	37796883	37844896	.	+	-0.56843384433107	0.230307125154935	2.81238263149174	1.79973722820285	2.3060599298473	4.12217360256631	1.91227483977111	3.35228171757983	2.75782397699783	0.990616777980455	0.818261741086615
ADGRA3	chr4	22387376	22516066	.	-	-0.343989417039893	0.279002056443244	6.72917378521709	5.49727265489162	6.11322322005436	4.76278166242459	2.71543027247497	10.2822086295516	8.9181580554865	5.15628733153929	4.85842908770177
ADGRB1	chr8	142449649	142545007	.	+	0.918679676354688	0.00125384156947146	5.8198143352456	11.222213977688	8.52101415646679	5.57050486833286	11.6266310258083	5.09884866287353	7.77204938972117	6.78191486463543	14.2172977513799
ADGRB2	chr1	31727105	31764340	.	-	-1.84450507903547	0.000426835813574419	5.60308439969425	1.61691032027021	3.60999735998223	5.96044020911616	2.40946629811159	4.90165562066295	1.57589941542733	5.94370066788273	0.946115138131398
ADGRB3	chr6	68635282	69389506	.	+	-0.241035265190103	0.89950912365573	0.373885449771496	0.264502612599841	0.319194031185669	0.306377767758307	0.267718477567955	0.0563408692030224	0.143263583220667	0.736612475934185	0.357989511725394
ADGRD1	chr12	130953907	131141468	.	+	-1.30390039274819	0.40798966901684	0.397927991002493	0.187133039581308	0.2925305152919	0.612755535516614	0.0382454967954221	0.253533911413601	0.1074476874155	0.330205592660152	0.357989511725394
ADGRE1	chr19	6887579	6940450	.	+	0.0298349673640829	0.982681546936975	0.85690782608208	0.900006978256118	0.878457402169099	1.11410097366657	1.3768378846352	0.591579126631735	0.501422541272333	0.86361462695732	0.843832420495571
ADGRE2	chr19	14732392	14778560	.	-	-0.613318523607309	0.320885082075502	2.13677055214167	1.30375277792587	1.72026166503377	2.67384233679977	1.07087391027182	0.901453907248359	1.21774045737567	2.8194477527136	1.58538212335532
ADGRE3	chr19	14619117	14674918	.	-	-0.462655345772501	0.113951568114798	12.8180091146403	8.2195533232549	10.5187812189476	24.1759911285646	11.8943495033763	6.11298430852793	5.62309564141117	8.17893852588991	7.18536091391683
ADGRE4P	chr19	6952500	6990846	.	-	-0.253738217660425	0.937492506084135	0.260491302088836	0.174777532277054	0.217634417182945	0.417787865124964	0.191227483977111	0	0.286527166441333	0.355606022864779	0.0767120382268701
ADGRE5	chr19	14381144	14408725	.	+	0.367778481970849	0.00914996014826304	207.192044690801	266.748363671246	236.970204181024	269.501025529944	341.264567905552	178.825918850393	239.608342936565	173.256334425761	219.422000008257
ADGRF2	chr6	47656472	47697794	.	+	1.602494159267	0.44904822030018	0.0540054079118791	0.158941674891365	0.106473541401622	0.0557050486833286	0.152981987181688	0	0.0716317916103334	0.101601720818508	0.23013611468061
ADGRF3	chr2	26308173	26346789	.	-	0.125121067510028	0.825663760760866	2.29722410425501	2.49059129091214	2.39390769758358	2.56243223943311	2.67718477567955	1.88741911830125	2.39966501894617	2.4384412996442	2.40364386444193
ADGRG1	chr16	57619738	57665567	.	+	-0.406151703221434	0.017443205050949	430.708150270647	337.962116753684	384.335133512166	545.965182145303	497.497422314851	414.415263422831	301.462394992088	331.755018902634	215.023843149917
ADGRG2	chrX	18989307	19122637	.	-	0.38752959085423	0.87921370447614	0.173018017383292	0.207937355307091	0.190477686345192	0.222820194733314	0.0764909935908442	0.309874780616623	0.501422541272333	0	0.0767120382268701
ADGRG3	chr16	57668306	57689378	.	+	-0.507619189366597	0.00556011273500443	24.054439517899	16.8205935262145	20.4375165220568	28.0753445363976	20.9202867470959	28.7901841627445	18.4451863396608	15.3164594133901	11.1743869017141
ADGRG5	chr16	57542643	57577188	.	+	-0.541074112548761	0.00143825118316071	130.199122176714	88.3520551191453	109.27558864793	102.441584528641	83.451674007611	183.924767513267	115.219736805221	104.243365559789	66.4326251044695
ADGRG6	chr6	142301919	142446266	.	+	-0.579299549030686	0.849119868186594	0.10844505021659	0.0643031940383679	0.086374122127479	0.250672719074979	0.114736490386266	0	0	0.0762012906138812	0.0767120382268701
ADGRG7	chr3	100609601	100695481	.	+	0.287913544351473	0.572994353155945	6.8873317259411	9.33700967662979	8.11217070128544	0.139262621708321	0.0382454967954221	0.0563408692030224	0.0358158958051667	20.3711450241109	27.5140510440374
ADGRL1	chr19	14147743	14206169	.	-	0.276588478612304	0.0495090687391194	58.683079869951	71.1409688610009	64.912024365476	60.2171576266782	74.6169642478685	59.4959578783917	65.9012482815067	56.3381541938628	72.9020069949356
ADGRL2	chr1	81306192	81993932	.	+	0.0473040693333609	0.955062249355181	1.47385931176655	1.53169846521485	1.5027788884907	1.58759388747486	1.91227483977111	1.46486259927858	1.32518814479117	1.37162323104986	1.38081668808366
ADGRL3	chr4	61201230	62078335	.	+	-0.23783844013964	0.919574411818213	0.311521795838084	0.216694144507015	0.26410797017255	0.167115146049986	0.382454967954221	0.0845113038045336	0.1074476874155	0.660411185320304	0.178994755862697
ADGRL3-AS1	chr4	62071755	62161765	.	-	0.736094658739406	0.809719763419307	0.0540818783270701	0.0972711020246344	0.0756764901758523	0.0835575730249929	0.229472980772533	0	0	0.0762012906138812	0.0767120382268701
ADGRV1	chr5	90558797	91164437	.	+	0.178782645531728	0.913871978772773	0.377919599260497	0.489973659119721	0.433946629190109	0.417787865124964	0.764909935908442	0.253533911413601	0.1074476874155	0.457207743683287	0.588125626406004
ADH5	chr4	99070979	99088788	.	-	-0.098812554542947	0.593802549658509	36.1681676067753	33.743231320629	34.9556994637022	42.976445059188	39.507598189671	30.9593076270608	32.7357287659223	34.5699855084974	29.0227211291659
ADHFE1	chr8	66432504	66468906	.	+	-0.304006409555634	0.0408111219700642	43.9753600078563	36.0454635844128	40.0104117961346	35.679083681672	26.6188657696138	50.9321457595323	45.4503717767565	45.3143674850547	36.054657966629
ADI1	chr2	3497366	3519531	.	-	-0.0462457513801671	0.841683778406641	21.6155177320179	21.0079412543235	21.3117294931707	25.3457971509145	25.6244828529328	17.578351191343	16.7260233410128	21.9205712665932	20.686679641846
ADIG	chr20	38581197	38588463	.	+	0.582036663183752	0.702429284995844	0.226245515026426	0.335097220583294	0.28067136780486	0.19496767039165	0.305963974363377	0.309874780616623	0.429790749662	0.177803011432389	0.281277473498524
ADIPOR1	chr1	202940825	202958572	.	-	0.0250738156021747	0.912672560661806	61.1987902190227	63.1652283707776	62.1820092949002	66.957468517361	76.0320476292992	47.9742501263736	43.6953928823033	68.6573628431069	69.7568134276339
ADIPOR2	chr12	1691070	1788673	.	+	-0.146625425848814	0.304689507865654	79.518318945855	71.8308026081721	75.6745607770135	74.0320097001437	63.1433152092419	95.44143242992	86.5670201610879	69.0891701565856	65.7933581192456
ADK	chr10	74151185	74709303	.	+	-0.397062998556062	0.00789538753861943	105.741001645534	79.7349018244547	92.7379517349943	40.6925380631715	28.9135955773391	193.080158758758	139.144755203073	83.4658136524045	71.1376301157176
ADM	chr11	10305073	10307397	.	+	0.341639303539757	0.813759470347802	0.441827426353373	0.722976751463912	0.582402088908643	0.612755535516614	0.72666443911302	0.253533911413601	0.0716317916103334	0.457207743683287	1.27853397044784
ADM2	chr22	50481543	50486437	.	+	0.228802197030906	0.707174933187444	1.8013520433019	2.12993456035596	1.96564330182893	2.28390699601647	3.13613073722461	1.21132868786498	1.75497889445317	1.90503226534703	1.55981144394636
ADM5	chr19	49688685	49690990	.	+	-0.193823352252768	0.865205597568099	0.721904244153391	0.639256313983606	0.680580279068498	0.724165632883272	0.803155432703864	0.70426086503778	0.7521338119085	0.736612475934185	0.409130870543307
ADNP	chr20	50888918	50931437	.	-	-0.0549865480971131	0.758040608556259	184.717775863553	176.371837182966	180.544806523259	162.018134095461	163.040552838884	237.786638471356	214.107425123286	154.358414353519	151.992118406839
ADNP-AS1	chr20	50930984	50945134	.	+	0.183775107552661	0.710546451306801	2.6810356078738	3.03981444613674	2.86042502700527	3.34230292099971	3.55683120197426	2.39448694112845	2.363849123141	2.31143914862106	3.19633492611959
ADNP2	chr18	80109262	80140345	.	+	-0.131921707961955	0.513643846794259	28.2646367524187	25.5293163940168	26.8969765732178	29.4122657047975	26.6953567632046	32.4805110955424	25.0711270636167	22.9111880445736	24.829129706097
ADO	chr10	62804720	62808479	.	+	0.10713473331394	0.609598799483838	20.4766645498489	22.5220599797582	21.4993622648035	25.8192900647228	30.9788524042919	14.4232625159737	13.8965675724047	21.183958790659	22.7067633151536
ADORA2A	chr22	24423597	24442361	.	+	-0.243607308386527	0.565787164543282	4.11849516425323	3.68719881546689	3.90284698986006	3.00807262889974	1.79753834938484	6.05664343932491	6.231965870099	3.30205592660152	3.04291084966585
ADORA2A-AS1	chr22	24429206	24495074	.	-	0.187911223445445	0.93928460896297	0.152705966782916	0.179706487272955	0.166206227027935	0.0835575730249929	0.0764909935908442	0.112681738406045	0.179079479025833	0.254004302046271	0.255706794089567
ADORA2B	chr17	15944917	15975896	.	+	-3.40975205637367	0.0274016630121033	0.718423070836466	0.0836623784853555	0.401042724660911	1.11410097366657	0	0.169022607609067	0	0.86361462695732	0.204565435271654
ADORA3	chr1	111499429	111503633	.	-	-0.161468313573168	0.950351376685637	0.545448937900638	0.312242757281599	0.428845847591119	1.36477369274155	0.191227483977111	0.0281704346015112	0.179079479025833	0.254004302046271	0.511413588179134
ADPGK	chr15	72751294	72783758	.	-	0.589272133764456	0.000840882575877277	88.7507716837637	132.651729997267	110.701250840515	74.7840278573686	127.166276844779	101.77978021526	128.829777211185	89.6889190525382	141.942841399119
ADPGK-AS1	chr15	72782835	72798199	.	+	0.895717476136088	0.114194129547581	1.07992026746343	1.901646959523	1.49078361349322	1.61544641181653	1.95052033656653	0.450726953624179	1.25355635318083	1.16841978941284	2.45478522325984
ADPRH	chr3	119579492	119589945	.	+	0.249869993990438	0.381082232642667	5.83337087541439	6.99441254842279	6.41389171191859	7.04668865844106	9.17891923090131	3.94386084421157	4.54861876725617	6.50251013238453	7.26207295214371
ADPRHL1	chr13	113421945	113453488	.	-	0.0612045885387261	0.921647863493917	2.71181048401451	2.72300797011291	2.71740922706371	2.42316961772479	2.79192126606581	4.0283721480161	3.40251010149083	1.70182882371001	2.02008367330758
ADPRM	chr17	10697594	10711558	.	+	0.216056339334653	0.395970717721471	9.83327155863387	11.5644493663039	10.6988604624689	9.33059565445754	8.94944625012877	9.8033112413259	13.6816721975737	10.3633755234878	12.0437900016186
ADPRS	chr1	36088892	36093932	.	+	0.382967815224944	0.0419709135911598	13.8238853812577	18.2539837625092	16.0389345718834	16.4886944102653	22.5265976125036	10.1695268911455	11.9983250947308	14.8084508092976	20.2264074124848
ADRA2B	chr2	96112876	96116571	.	-	-0.370661299658588	0.929814159617851	0.108918825884738	0.0840926507138377	0.0965057382992879	0.250672719074979	0	0.0845113038045336	0.0358158958051667	0	0.178994755862697
ADRB1	chr10	114043866	114046904	.	+	0.386793334258219	0.521063274067879	1.66514968147214	2.06836147155809	1.86675557651512	1.92182417957484	1.64455636220315	2.28180520272241	2.75782397699783	0.812813766548066	1.81551823803593
ADRB2	chr5	148826593	148828634	.	+	-0.507878176356012	0.00119179218314784	98.700571830825	69.9706145517887	84.3355931913068	109.738945906157	85.0197393762234	96.6527611177849	65.6863529066757	89.7143194827428	59.2472641905527
ADRM1	chr20	62302896	62308862	.	+	0.261572203060914	0.0622040536785641	43.892498374361	53.1217841439112	48.5071412591361	55.3151133425453	70.7159235747355	30.7902850194517	35.5293686387253	45.5683717871009	53.135871811812
ADSL	chr22	40346500	40387489	.	+	0.00408538724106173	0.988699252035737	29.7084198046823	29.8192249105726	29.7638223576274	28.4931324015226	27.4220212023177	31.0156484962638	30.1569842679503	29.6169016185952	31.8610665435601
ADSS1	chr14	104724197	104747325	.	+	-0.0581675782263711	0.936280484404705	1.90510929880645	1.82213798656921	1.86362364268783	1.5597413631332	1.68280185899857	2.22546433351939	2.07732195669967	1.93043269555166	1.7132355204001
ADSS2	chr1	244408492	244452060	.	-	0.38569968559576	0.0114303788937363	59.912954784247	78.3720162718976	69.1424855280723	38.9378290296467	46.3535421160516	89.8073455096177	113.034967161106	51.0040638508911	75.7147817299208
ADTRP	chr6	11713655	11779047	.	-	0.618640007867427	0.816435738457612	0.0987181820572874	0.14899994534345	0.123859063700369	0.0835575730249929	0.229472980772533	0	0	0.203203441637016	0.204565435271654
AEBP1	chr7	44104345	44114560	.	+	0.56052223285293	0.0692563590422644	3.95407382825852	5.92666852290589	4.94037117558221	4.37284632164129	7.07541690715309	3.57764519439192	4.22627570500967	3.91166625151257	6.46938189046605
AEBP2	chr12	19439492	19522227	.	+	0.112256833126819	0.536864845305698	73.6410445656997	80.6154350889536	77.1282398273266	64.8128241430528	58.6303465873821	93.075115923393	106.731369499397	63.0438677678844	76.4819021121895
AEN	chr15	88621340	88632281	.	+	1.27549389883468	2.99686214997756e-05	5.74772343373213	13.8964897872154	9.82210661047376	4.70707661374126	12.1238224841488	6.87358604276873	16.5827597577922	5.66429593563183	12.98990513975
AFAP1	chr4	7758713	7939926	.	-	-0.760004627536812	0.00191837875508239	28.4397023452505	17.9384613916523	23.1890818684514	33.5065867830221	25.8157103369099	35.0440206442799	20.7732195669967	16.7896843652585	7.36435566977953
AFAP1-AS1	chr4	7754090	7778927	.	+	0.456978173737963	0.756804528655152	0.525527667527483	0.636562036006543	0.581044851767013	1.14195349800824	1.22385589745351	0.0845113038045336	0.608870228687833	0.355606022864779	0.178994755862697
AFAP1L1	chr5	149271838	149343635	.	+	2.63417346584586	0.109694946241367	0.0542626712691265	0.400154921107842	0.227208796188484	0.0557050486833286	0.114736490386266	0.0845113038045336	0.787949707713667	0.0254004302046271	0.30684815290748
AFAP1L2	chr10	114294824	114404778	.	-	0.12957853494184	0.802640843266053	3.83880431862552	4.13318134213953	3.98599283038253	3.73223826178301	4.70419610583692	2.81704346015112	4.11882801759417	4.95308388990228	3.6054657966629
AFDN	chr6	167826564	167972022	.	+	0.212530277830948	0.275680869728674	15.8794676129897	18.8489879136402	17.3642277633149	9.7483835195825	9.94382916680975	20.5644172591032	25.8232608755252	17.3230933995557	20.7378210006639
AFF1	chr4	86935002	87141054	.	+	0.790773557685981	3.97952247911486e-05	245.919030813253	426.628737614324	336.273884213788	188.310917073992	305.237309924264	323.312077921544	550.418686733801	226.140030111795	424.217571394592
AFF1-AS1	chr4	86924894	86934850	.	-	-0.115063130623123	0.855921200318526	2.49792026975677	2.36208124374994	2.43000075675335	2.45102214206646	1.56806536861231	2.7607025909481	2.578744497972	2.28603871841644	2.88948677321211
AFF2	chrX	148500617	149000663	.	+	-0.285595171911729	0.896768768821052	0.417755222900517	0.262103782668875	0.339929502784696	0.362082816441636	0.497191458340488	0.0281704346015112	0.143263583220667	0.838214196752693	0.178994755862697
AFF3	chr2	99545419	100142590	.	-	-0.653311053153121	0.0598761829126082	6.0380174852987	3.58940691262567	4.81371219896218	4.40069884598296	3.48034020838341	9.71879993752137	4.29790749662	4.01326797233108	3.01734017025689
AFF4	chr5	132875396	132963634	.	-	0.0310491416612159	0.87333996795009	157.860770747614	161.533882999184	159.697326873399	145.891522501638	140.475709729585	182.938802302214	188.785586789034	144.75705173617	155.341877409412
AFG1L	chr6	108295054	108526001	.	+	0.119717873310675	0.627265127149388	12.4399338052875	13.259124550249	12.8495291777682	7.07454118278273	7.57260836549358	21.8320868161712	22.3133030866188	8.43294282793618	9.9214236106752
AFG3L1P	chr16	89972580	90000787	.	+	0.022645246567624	0.920284518748205	33.3161913481673	33.9795854654596	33.6478884068135	28.1589021094226	27.3072847119314	37.2694849777993	39.1467741150472	34.5191846480882	35.466532340223
AFG3L2	chr18	12328944	12377227	.	-	0.216649229664108	0.119478673475336	45.2455835862618	52.4803095762193	48.8629465812405	49.9117236202624	55.9149163149071	43.917707543756	50.3929653978695	41.9107098376346	51.1413588179134
AFMID	chr17	78187317	78207701	.	+	-0.0612039534148974	0.958111801415625	1.02121434113828	0.98060895863518	1.00091164988673	0.668460584199943	1.22385589745351	0.985965211052892	0.608870228687833	1.39702366125449	1.09953921458514
AFTPH	chr2	64524305	64593004	.	+	0.0942249060866258	0.556142685723792	85.9769849285814	91.1386751571529	88.5578300428671	75.8702763066935	82.4955365877255	105.103891498238	103.293043502101	76.96330352002	87.6307183344946
AGA	chr4	177430775	177442503	.	-	-0.218969181342006	0.346932778565751	11.9398262467983	10.4125290282704	11.1761776375344	14.2883449872738	13.9596063303291	10.5357425409652	8.9181580554865	10.9983862786035	8.41275352554676
AGAP1	chr2	235494043	236131793	.	+	-1.00852336774285	7.60233813448271e-06	145.918629824455	75.1169720380283	110.517800931242	90.8549344025089	40.501981106352	190.178603994802	111.494883641484	156.720654362549	73.3367085448878
AGAP10P	chr10	45678516	45699380	.	+	0.419830471158292	0.810807706961563	0.297541281743054	0.414445752643858	0.355993517193456	0	0	0.535238257428713	0.5372384370775	0.355606022864779	0.639266985223918
AGAP11	chr10	86970336	87010203	.	+	1.23946005767161	0.443536385703643	0.126449732061994	0.289210988467002	0.207830360264498	0.0278525243416643	0.114736490386266	0.22536347681209	0.465606645467167	0.127002151023135	0.281277473498524
AGAP12P	chr10	48010134	48031640	.	-	0.0740770299198589	0.97492293224313	0.460972412874112	0.355201317441991	0.408086865158051	0	0.229472980772533	0.338045215218134	0.250711270636167	1.01601720818508	0.536984267588091
AGAP2	chr12	57723761	57742161	.	-	-0.170117245537664	0.253624005583729	126.826659579304	113.414124836845	120.120392208074	136.839452090597	137.798524953906	106.371561055306	93.1213290934334	137.263924825805	109.340225152699
AGAP2-AS1	chr12	57726240	57728356	.	+	-0.233710374869477	0.709731085425092	2.05155810453659	1.87734716540657	1.96445263497158	3.42586049402471	3.32735822120172	0.901453907248359	0.465606645467167	1.82883097473315	1.86665959685384
AGAP3	chr7	151085867	151144434	.	+	-0.524859461226664	0.00304061197226126	41.0119442403071	29.1001454461626	35.0560448432349	48.1013095380542	37.7865508338771	33.8608623910165	19.9136380676727	41.072495640882	29.6108467555719
AGAP4	chr10	45825592	45853877	.	-	0.103038119374859	0.779158037980471	5.52536705865888	5.99432469613311	5.75984587739599	3.5094180670497	3.67156769236052	7.91589212302465	8.9181580554865	5.15628733153929	5.39541335528987
AGAP5	chr10	73674275	73697796	.	-	0.19724977932694	0.567098946276138	5.11735736495729	5.78440823321997	5.45088279908863	3.87150088349134	5.04840557699572	6.47919995834758	6.1245181826835	5.00388475031153	6.16253373755857
AGAP6	chr10	49988318	50010516	.	+	-0.105827884528849	0.792974761478899	8.67414472422068	8.24541124462134	8.45977798442101	7.35306642619937	4.78068709942776	11.4653668828151	10.7089528457448	7.21372217811409	9.20544458722441
AGAP7P	chr10	46109495	46131678	.	+	-0.788027756852369	0.575095140832978	0.431437283042569	0.262103782668875	0.346770532855722	0.334230292099971	0.497191458340488	0.394386084421157	0.143263583220667	0.558809464501795	0.178994755862697
AGAP9	chr10	47501854	47523638	.	-	0.174060491193361	0.756606382266124	3.29600961919742	3.25779872704184	3.27690417311963	3.34230292099971	3.59507669876968	6.31017735073851	5.76635922463184	0.279404732250898	0.562554946997048
AGBL1	chr15	86079620	87029052	.	+	-0.04909176975391	0.980385896759749	0.525659242780466	0.462708127328212	0.494183685054339	0.306377767758307	0.611927948726754	0.309874780616623	0.3223430622465	0.939815917571201	0.460272229361221
AGBL2	chr11	47659591	47715369	.	-	0.0717328755112463	0.885035490300979	3.69312382668456	3.89500410418273	3.79406396543365	3.42586049402471	3.44209471158799	3.66215649819646	4.4053551840355	3.98786754212645	3.83560191134351
AGBL3	chr7	134986508	135135778	.	+	0.00537120491965453	0.990483248359653	9.03241077702649	9.22413988962523	9.12827533332586	6.51749069594944	6.27226147444923	12.2541390516574	13.538408614353	8.33134110711767	7.87576925795867
AGBL4	chr1	48532854	50023954	.	-	-0.00856795479742526	0.988089455752636	6.34691466327418	6.10399143228404	6.22545304777911	3.98291098085799	4.97191458340487	9.32441385310021	7.87949707713667	5.74049722624572	5.47212539351674
AGBL5	chr2	27051423	27070622	.	+	-0.503299995080667	0.0233535491054672	12.1123644054425	8.58228465355415	10.3473245294983	15.2353308148904	11.5118945354221	7.07077908497931	4.97840951691817	14.0210374729541	9.25658594604233
AGER	chr6	32180968	32184322	.	-	0.0606363349114397	0.810807706961563	17.8013602171891	18.531580758634	18.1664704879116	19.830997331265	23.0237890708441	10.6202538447697	11.174559491212	22.9365884747782	21.3770879858878
AGFG1	chr2	227472172	227561222	.	+	0.0679940853419838	0.690965248846322	73.477013972254	76.6473899187234	75.0622019454887	59.1587617016949	60.2366574527898	100.906496742613	102.469277898582	60.3768225963985	67.2508868455561
AGFG2	chr7	100539203	100568220	.	+	-0.231510396220986	0.135049464843826	35.8168163007241	30.5358561784288	33.1763362395765	32.9495362961889	31.5525348562232	32.734045006956	25.7158131881097	41.7583072564069	34.3158517668199
AGGF1	chr5	77030404	77065233	.	+	0.0942173138168647	0.561047999753512	53.2343517977915	57.00858433356	55.1214680656757	56.8191496569951	64.6348895842634	47.8897388225691	49.42593621113	54.9919313930176	56.9714737231555
AGK	chr7	141551410	141655243	.	+	0.649593374700749	0.000429994687017469	58.6924658559907	88.3974106946801	73.5449382753354	34.3421625132721	54.002641475136	100.427599354387	136.100404059633	41.3264999429282	75.1010854241058
AGL	chr1	99850361	99924023	.	+	-0.346885727701748	0.0382690183599602	41.095828835653	32.5674553828699	36.8316421092615	41.2217360256631	26.9630752407726	42.8754014635001	38.1797449283077	39.1928638057396	32.5514748876019
AGMAT	chr1	15571699	15585051	.	-	-0.523376737974235	0.846530498033029	0.17897982117027	0.126590570792162	0.152785195981216	0.139262621708321	0	0.0281704346015112	0.143263583220667	0.355606022864779	0.204565435271654
AGMO	chr7	15200317	15562015	.	-	0.513742251565951	0.869664621186151	0.116370859000834	0.140218261517702	0.128294560259268	0	0.267718477567955	0.0563408692030224	0.0358158958051667	0.279404732250898	0.127853397044784
AGO1	chr1	35869808	35930531	.	+	-0.182743262391741	0.17206694136636	83.7083388694392	73.7727097069833	78.7405242882112	87.4290739084842	76.8734485587984	83.3563159858717	75.0343017118242	80.3415607372354	69.4243945953175
AGO2	chr8	140520156	140635633	.	-	-0.210366820643073	0.12053545784365	181.689043352337	157.889822591357	169.789432971847	152.854653587054	123.494709152418	206.179410848461	179.258558504859	186.032750818689	170.888850490058
AGO3	chr1	35931105	36072499	.	+	-0.212094441896526	0.182516895913634	98.5996240623342	87.2869169768133	92.9432705195737	74.7004702843436	53.6584320039772	134.541995656818	125.498898901304	86.564666137369	82.695577208566
AGO4	chr1	35807636	35857889	.	+	-0.205196275865932	0.115039184781024	145.565331706054	125.996057406887	135.78069455647	148.091871924629	124.030146107554	160.008068536584	136.601826600906	128.602378126027	117.369418487111
AGPAT1	chr6	32168212	32178108	.	-	-0.0681727812205117	0.753035895706752	23.2473270270799	22.4025046653683	22.8249158462241	31.1391222139807	30.2521879651789	15.155693815613	13.3593291353272	23.4445970788708	23.601737094467
AGPAT2	chr9	136673143	136687457	.	-	0.304922732731869	0.289010755535014	9.01573979365579	11.2627227849269	10.1392312892913	7.68729671829934	13.4241693751932	8.19759646903976	7.951128868747	11.1507888598313	12.401779513344
AGPAT3	chr21	43865223	43987590	.	+	0.291236255813209	0.0881254473081542	79.31161582603	97.9770749003694	88.6443453631997	65.0356443377861	65.2468175329901	107.55471930857	131.0145468553	65.3553069165054	97.6544246628057
AGPAT4	chr6	161129970	161274061	.	-	-0.715112219665597	4.51015111034562e-05	138.446733883123	84.0423450353833	111.244539459253	91.1613121702672	58.2861371162233	221.475956837081	133.664923144882	102.719339747512	60.218950008093
AGPAT4-IT1	chr6	161160132	161161982	.	-	-0.65992785982554	0.0972597024652529	4.8803318235131	2.91891030622804	3.89962106487057	3.23089282363306	3.21262173081546	7.97223299222767	3.58158958051667	3.45445850782928	2.02008367330758
AGPAT5	chr8	6708642	6761500	.	+	0.169065353490872	0.480974796156112	10.1996666014199	11.4930784846793	10.8463725430496	8.91280778933257	9.44663770846926	11.5780486212211	12.6071953234187	10.1093712214416	12.401779513344
AGPS	chr2	177392773	177543834	.	+	0.206393472715799	0.156391185370044	72.6390663882746	82.3067513845525	77.4729088864136	56.9027072300201	66.4324279336482	102.427700211095	105.728524416852	58.5987924820746	74.7686665917894
AGRN	chr1	1020120	1056114	.	+	4.30192136800199	1.58102696445565e-10	6.54011455364816	125.337925013795	65.9390197837214	9.3584481787992	137.836770450701	4.42275823243726	100.463587733493	5.84209894706422	137.698108617232
AGTPBP1	chr9	85546539	85742029	.	-	-0.22115172397171	0.115175315804428	398.113688908731	342.677824130631	370.395756519681	267.579201350369	219.184942134564	598.142837893887	514.387895553804	328.630765987465	294.471944073545
AGTRAP	chr1	11736085	11750771	.	+	-0.358670148993991	0.108665113120628	28.6738620550686	21.8729510198857	25.2734065374772	35.4841160112803	22.9472980772533	29.7479789391958	19.985269859283	20.8029523375896	22.6811926357446
AHCTF1	chr1	246839098	246931948	.	-	-0.0525934163652812	0.769828128036474	101.597340451701	97.7975052640362	99.6974228578687	90.9106394511922	82.266063606953	131.696781762065	126.251032713213	82.1957921421732	84.8946556377363
AHCTF1P1	chr2	161499067	161507902	.	-	-0.0725679453797628	0.853080202138606	5.89067384381919	5.60886689750019	5.74977037065969	5.70976749004118	5.81331551290416	5.91579126631735	5.83799101624217	6.04530238870124	5.19084792001821
AHCY	chr20	34280265	34311802	.	-	0.341140801695094	0.222273918830649	6.19476859498586	8.01418997338712	7.10447928418649	7.82655934000766	10.2115476443777	4.78897388225691	4.87096182950267	5.96910109808736	8.94973779313485
AHCYL1	chr1	109984765	110023742	.	+	0.0842679380443412	0.610832104595743	52.0565509481611	55.2218687115797	53.6392098298704	56.4292143162118	62.1489322925609	45.1008657970194	48.3156434411698	54.6363253701528	55.2070968439375
AHCYL2	chr7	129225030	129430211	.	+	-0.0360674454100969	0.85651812602779	66.5921871166527	63.0374061483263	64.8147966324895	30.8884494949057	31.170079888269	123.696378335236	111.81722670373	45.2127657642362	46.1550763331669
AHDC1	chr1	27534245	27604144	.	-	-0.0127885584962155	0.961483747609335	87.2511858227997	86.6615198639755	86.9563528433876	79.9645973849182	95.3077780141919	99.4698045779361	91.5812455738112	82.3227942931963	73.1321431096162
AHI1	chr6	135283533	135497765	.	-	-0.4213821540049	0.00404444027894323	67.9426712743052	51.0551366843756	59.4989039793404	38.2415159211051	27.269039215136	103.413665422148	77.6846780014065	62.180253140927	48.2007306858834
AHNAK	chr11	62433544	62546806	.	-	-0.580891064190896	0.00232896687801141	3512.42317229137	2365.06898790551	2938.74608009844	3300.99762740103	2454.21352936224	3616.63307588041	2675.7697597082	3619.63750544997	1965.26013665478
AHR	chr7	17298652	17346147	.	+	-0.378299433796405	0.150148421361808	17.5525676735084	13.6359809586816	15.594274316095	21.2236235483482	11.1294395674678	9.5497773299123	8.4883673058245	21.8697704061839	21.1725225506162
AHRR	chr5	304176	438290	.	+	-0.0647056195712527	0.735055768579986	41.9032671543838	39.7573192077148	40.8302931810493	51.109382166954	47.2714340391417	32.0016137073167	33.9176533274928	42.5965214531596	38.1003123193455
AHSA1	chr14	77457867	77469472	.	+	0.482315166997989	0.00203578648940062	44.0959574237666	60.9914266829357	52.5436920533512	56.9862648030451	76.7204665716168	31.1283302346699	47.5635096292613	44.1713481258465	58.7102799229646
AHSA2P	chr2	61177418	61188925	.	+	-0.0342798014812877	0.85925122238459	88.4792428948048	86.3808479484853	87.430045421645	90.5764091590923	85.1344758666096	84.7648377159472	88.5010785345669	90.0953259358122	85.5083519435512
AIDA	chr1	222668013	222712491	.	-	0.449389082576383	0.0125524979555885	23.731936366826	32.6952030196921	28.2135696932591	24.2316961772479	28.3781586222032	22.705370288818	30.0495365805348	24.2574108454188	39.6089824044739
AIF1	chr6	31615234	31617015	.	+	-0.625017220049782	0.333396455605278	2.40938870335954	1.34892762319642	1.87915816327798	5.09701195452456	1.79753834938484	0.281704346015112	0.250711270636167	1.85423140493778	1.94337163508071
AIFM1	chrX	130129363	130165887	.	-	-0.119025437325435	0.553232100914537	26.9321314950043	24.7646704059082	25.8484009504563	25.5686173456478	25.8539558337053	29.5507858969853	22.993805106917	25.679834936878	25.4428260119119
AIFM2	chr10	70112267	70132934	.	-	0.0952450025721566	0.743827621863499	13.2950748588344	13.8982909370229	13.5966828979286	9.27489060577421	12.2768044713305	16.8177494571022	14.827780863339	13.7924336011125	14.5752872631053
AIFM3	chr22	20965172	20981358	.	+	0.859949659705186	0.402777490176054	0.422956484094154	0.91778042825429	0.670368456174222	0.417787865124964	1.91227483977111	0.338045215218134	0.358158958051667	0.508008604092541	0.562554946997048
AIG1	chr6	143059363	143343883	.	+	-0.432143078606469	0.132725096440367	6.46797816032281	4.99520312742164	5.73159064387222	2.7295473854831	1.83578384618026	11.352685144409	9.38376470095367	5.33409034297168	3.78446055252559
AIM2	chr1	159062484	159076901	.	-	2.64432400170044	0.0113077620914827	0.199441894239589	1.41497213799046	0.807207016115026	0.334230292099971	0.879646426294709	0.169022607609067	0.787949707713667	0.101601720818508	2.45478522325984
AIMP1	chr4	106315610	106349456	.	+	0.263135262222583	0.0518861807021095	50.326927115021	60.367960406631	55.347443760826	47.9063418676626	58.0184186386553	55.0450292113529	65.328193948624	48.0322135169498	57.7641647848332
AIMP2	chr7	6009245	6023834	.	+	0.21753784403758	0.43389786704183	7.02422656494277	8.32079787779456	7.67251222136866	8.38360982684095	11.1294395674678	5.54957561649771	5.6947274330215	7.1375208875002	8.15704673145719
AIP	chr11	67483026	67491108	.	+	0.24826028309693	0.141417174598141	40.0185481873081	47.8634476222567	43.9409979047824	42.7536248644547	60.886830898312	29.9451719814064	35.027946097453	47.3464019014248	47.6893170977043
AIRN	chr6	160003291	160007664	.	-	0.366837251024298	0.889724674611265	0.171126286541924	0.186716334193419	0.178921310367672	0.306377767758307	0.382454967954221	0	0.143263583220667	0.203203441637016	0.0767120382268701
AJAP1	chr1	4654609	4792522	.	+	-0.859554773999196	0.745545722018632	0.178153803181438	0.0846721502972648	0.131412976739352	0.0278525243416643	0.0764909935908442	0.0281704346015112	0	0.457207743683287	0.15342407645374
AJM1	chr9	136842478	136847345	.	+	-0.175189983519768	0.443570000356125	39.0735014624438	36.0518182911358	37.5626598767898	49.3825256577708	55.2264973725895	29.6352972007898	28.0080305196403	38.2022470277591	25.0081244619597
AJUBA	chr14	22971177	22982551	.	-	-0.511788750353606	0.471657080605404	1.43077088049545	0.915000752787245	1.17288581664135	1.11410097366657	0.688418942317598	0.450726953624179	0.573054332882667	2.69244560169047	1.40638736749262
AK1	chr9	127866480	127879621	.	-	-0.340117407102967	0.0568609933937994	43.784197444389	33.8614449180708	38.8228211812299	48.3798347814709	36.7921679171961	30.255046762023	29.8346412057038	52.7058926746012	34.9551187520438
AK2	chr1	33007940	33036911	.	-	0.184951153226806	0.238626542528983	35.6586417208264	40.4155133487659	38.0370775347962	33.9522271724888	42.2612739589414	40.0583580033489	40.4361463640332	32.9697584056059	38.5605845487067
AK3	chr9	4709556	4742043	.	-	-0.137807527089637	0.470313251455852	41.1566805842484	38.2095202129731	39.6831003986107	36.1525765954802	26.5806202728184	48.5094883838023	49.6766474817662	38.8118573526701	38.3560191134351
AK4	chr1	65147549	65232145	.	+	0.763550903004332	0.567098946276138	0.251867630490807	0.468211116928034	0.36003937370942	0.250672719074979	0.191227483977111	0.169022607609067	0.465606645467167	0.330205592660152	0.690408344041831
AK5	chr1	77282019	77559966	.	+	-0.597794467543617	0.0247216419186149	26.2375138238125	17.1590572386625	21.6982855312375	55.7607537320119	36.333221955651	9.12722081088963	8.95397395129167	13.8432344615217	6.36709917283022
AK6	chr5	69350984	69369824	.	-	0.130475334585369	0.529128402354013	19.8849023971178	21.8484271577856	20.8666647774517	19.0511266496984	24.285890465093	21.6067233393591	22.4207507740343	18.999521793061	18.87116140381
AK7	chr14	96392128	96489427	.	+	1.18648973932262	0.593761526049024	0.0997080660844287	0.280902395240836	0.190305230662632	0.139262621708321	0.0382454967954221	0.140852173007556	0.286527166441333	0.0254004302046271	0.460272229361221
AK8	chr9	132725578	132879046	.	-	-0.561039537510216	0.725264749227601	0.502816913847223	0.305769157066474	0.404293035456849	0.752018157224936	0.152981987181688	0.112681738406045	0.3223430622465	0.635010755115677	0.409130870543307
AK9	chr6	109492856	109691212	.	-	-0.223395679874718	0.159172354713974	63.3137147651872	54.6023503422403	58.9580325537138	52.1399255675955	38.3602332858084	84.0887472855109	72.2764777348264	53.7219098827862	53.161442491221
AKAP1	chr17	57085246	57121344	.	+	-0.114413004662928	0.746657006613292	13.0721363880762	11.9929605376822	12.5325484628792	10.0269087629991	11.7413675161946	15.8036138114478	9.95681903383634	13.3860267178385	14.2428684307889
AKAP10	chr17	19904303	19977856	.	-	0.117450002688384	0.41707374872663	92.3699275652683	99.8998608833396	96.134894224304	76.9286722316768	81.7688721486125	118.907404452979	125.319819422278	81.2813766548066	92.6170008192412
AKAP11	chr13	42272152	42323261	.	+	-0.061406114073128	0.723005910242755	103.019637475972	98.8753139842634	100.947475730118	109.181895419324	106.398972084864	100.512110658192	89.5039236171115	99.3664829605011	100.72290619188
AKAP12	chr6	151239967	151358561	.	+	-1.07033676580971	0.221588901896125	0.952580030659494	0.452548881168131	0.702564455913813	1.30906864405822	0.267718477567955	0.845113038045336	0.465606645467167	0.711212045729558	0.588125626406004
AKAP13	chr15	85380603	85749358	.	+	-0.154140540428027	0.296708568467935	917.818701527256	824.769547816797	871.294124672026	934.535749235862	838.914972207584	935.342940073977	839.13062281925	883.579365098157	796.270956794912
AKAP14	chrX	119895893	119920716	.	+	0.257153749220026	0.93928460896297	0.0809430322780448	0.115233743049221	0.0980883876636326	0	0	0.0845113038045336	0.0716317916103334	0.152402581227762	0.23013611468061
AKAP17A	chrX	1591604	1602518	.	+	-0.113268437760059	0.936474899033568	0.569540019433014	0.545879309182416	0.557709664307715	0.752018157224936	0.53543695513591	0.450726953624179	0.3223430622465	0.508008604092541	0.741549702859745
AKAP3	chr12	4615508	4649051	.	-	0.585552682750884	0.441000494533375	0.964477116532039	1.36697691442954	1.16572701548079	0.473492913808293	1.60631086540773	0.92962434184987	1.14610866576533	1.47322495186837	1.35524600867471
AKAP5	chr14	64465499	64474503	.	+	-0.276184734592204	0.0690702194673406	55.1562419463316	45.7385813584287	50.4474116523802	59.1587617016949	55.1882518757941	45.4952518814406	37.6783223870353	60.8086299098772	44.3651287745399
AKAP6	chr14	32329298	32837683	.	+	0.0291356231562955	0.989863941735354	0.386219206764057	0.388414922106238	0.387317064435147	0.473492913808293	0.688418942317598	0.169022607609067	0.358158958051667	0.508008604092541	0.178994755862697
AKAP7	chr6	131135467	131283532	.	+	0.614856391345341	0.000248660255871277	45.6185571269059	68.908246838579	57.2634019827424	22.7276598627981	35.0328750646067	80.0322047028933	117.476138240947	34.1127777648141	54.2354110263972
AKAP8	chr19	15353386	15379787	.	-	0.163503197751299	0.253806556536313	71.2780992221347	79.8383879259393	75.558243574037	70.0490987192857	73.5078448408013	76.4263890738999	84.2748028295572	67.361940902671	81.7238913910256
AKAP8L	chr19	15380050	15418988	.	-	0.329139941425839	0.0140387824560242	96.5312094304084	121.449984055469	108.990596742939	96.9267847089917	126.210139424893	87.0466429186696	105.692708521047	105.614988790839	132.430548658987
AKAP9	chr7	91940862	92110673	.	+	-0.116281770761225	0.463937627835591	262.171473886457	241.905852823555	252.038663355006	268.219809410227	225.227730628241	241.22343149274	238.856209124657	277.067892672072	261.613621033036
AKIP1	chr11	8911189	8920079	.	+	-0.00131670963341335	0.998332784054548	2.9327928021396	2.81867073758292	2.87573176986126	4.40069884598296	3.90104067313306	1.267669557068	1.54008351962217	3.12425291516913	3.01734017025689
AKIRIN1	chr1	38991244	39006065	.	+	-0.0108793003394764	0.963391045165278	47.441351708619	46.8356640644896	47.1385078865543	56.8748547056785	53.3907135264093	37.7202119314235	38.9676946360213	47.7274083544942	48.1495893270655
AKIRIN2	chr6	87674860	87702233	.	-	0.00233809287951218	0.993783626967228	39.7217430253062	39.9142810779655	39.8180120516359	40.7760956361965	42.223028462146	36.424371939754	34.2399963897393	41.9615106980439	43.2655895599547
AKNA	chr9	114334156	114394405	.	-	-0.0498194829211911	0.81583318681156	1624.23622407116	1574.73703042547	1599.48662724832	1611.96484627382	1719.89999089013	1636.58956860939	1399.29123321206	1624.15430814426	1605.02040514139
AKR1A1	chr1	45550783	45570051	.	+	0.284766654120647	0.121531263996059	15.1974772942295	18.7326319768761	16.9650546355528	18.5497812115484	22.8708070836624	10.1695268911455	11.389454866043	16.8658856558724	21.9140722534759
AKR1B1	chr7	134442350	134459239	.	-	-0.0950910866176614	0.633377513617543	26.1621272982929	24.6956380314918	25.4288826648924	28.7159525962559	30.2904334619743	22.0292798583818	19.6987426928417	27.7372697834527	24.1131506826462
AKR1C1	chr10	4963415	4983282	.	+	-1.10284695069832	0.719092148025835	0.133893177593606	0.0530888229056883	0.093491000249647	0	0.0382454967954221	0.0281704346015112	0	0.355606022864779	0.102282717635827
AKR1C2	chr10	4987776	5018033	.	-	-0.655054985958072	0.824748445351145	0.0987335402763867	0.0637891458467598	0.0812613430615732	0.0557050486833286	0	0.0281704346015112	0.0716317916103334	0.203203441637016	0.102282717635827
AKR1C3	chr10	5048766	5107686	.	+	-0.0725827985192847	0.706094375598716	35.8023284236477	34.0764299036124	34.9393791636301	41.2774410743465	40.9991725646925	29.5507858969853	29.9062729973142	36.576619494663	31.3496529553809
AKR1C4	chr10	5196837	5218949	.	+	0.711533839019272	0.829069439997917	0.0543398038006278	0.0957824104567458	0.0750611071286868	0.0835575730249929	0	0.0845113038045336	0.143263583220667	0	0.127853397044784
AKR1C8P	chr10	5154460	5185187	.	-	-0.25704031981786	0.614137797837951	2.5707582966879	2.17333823362562	2.37204826515676	0.97483835195825	0.72666443911302	4.87348518606144	4.11882801759417	1.8796318351424	1.68766484099114
AKR1E2	chr10	4826177	4848059	.	+	0.341144384242154	0.74188193768792	0.609574901276925	0.723625832605498	0.666600366941211	0.417787865124964	0.573682451931332	1.04230608025591	0.9670291867395	0.381006453069406	0.639266985223918
AKR7A2	chr1	19302708	19312146	.	-	-0.477661582549281	0.027156169092014	17.0871642989985	12.2937337313242	14.6904490151614	21.0565084022982	14.6097797758512	14.5359442543798	12.7862748024445	15.6720654362549	9.53786341954085
AKR7A3	chr1	19282573	19288770	.	-	-0.214086274989811	0.84495170882145	0.8581086038573	0.787900498720508	0.823004551288904	0.334230292099971	0.420700464749643	1.35218086087254	1.6117153112325	0.889015057161947	0.383560191134351
AKR7L	chr1	19265982	19274122	.	-	-0.31542241826569	0.803240543216704	0.618560708383944	0.513749655496445	0.566155181940194	0.807723205908264	0.305963974363377	0.70426086503778	0.931213290934334	0.355606022864779	0.332418832316437
AKT1	chr14	104769350	104795748	.	-	0.402934086456363	0.00478652795741776	124.762963423083	166.129979518326	145.446471470705	137.869995491238	197.920445916309	95.4132619953185	119.983250947308	140.997788065885	180.477855268416
AKT1S1	chr19	49869033	49878356	.	-	0.253613917112684	0.166990473430886	18.7985923087502	22.6278195223482	20.7132059155492	20.5273104398066	28.4164041189986	15.2120346848161	17.4423412571162	20.6505497563618	22.0419256505207
AKT2	chr19	40230317	40285345	.	-	0.361283184201138	0.0161552870112029	106.713335379461	137.788790204536	122.251062791999	110.073176198257	159.177757662547	109.61116103448	122.311284174644	100.4587014593	131.893564391399
AKT3	chr1	243488233	243851079	.	-	-0.20250101886138	0.170252984501957	539.213236351229	452.864387958103	496.038812154666	260.448955118903	236.051206221345	963.400692937082	761.732471984285	393.808269892538	360.827857139788
AKTIP	chr16	53491040	53503304	.	-	-0.811687209861738	0.000366365555625641	21.3450428322226	12.1533018285217	16.7491723303722	27.295473854831	16.0248631572819	15.8599546806508	9.9926349296415	20.8791536282034	10.4839785576723
ALAD	chr9	113386312	113401338	.	-	-0.532431822486659	0.00385472730003581	29.1633032857255	20.3009558772094	24.7321295814675	30.1085788133391	24.0181719875251	27.3816624326689	18.5526340270763	29.9979080716646	18.3597478156309
ALAS1	chr3	52198083	52214327	.	+	0.0185646533664448	0.953911039409217	25.7132290786923	26.850452584124	26.2818408314081	28.2981647311309	36.2184854652647	21.8884276853742	18.0153955899988	26.9498564471093	26.3377997912254
ALCAM	chr3	105366713	105576900	.	+	-0.454740343928196	0.274597664664469	3.16132380601268	2.34832042028834	2.75482211315051	4.12217360256631	3.59507669876968	1.74656694529369	1.25355635318083	3.60686108905704	2.22464910857923
ALDH16A1	chr19	49453225	49471050	.	+	0.209356507870682	0.20605892231305	22.0424458621856	25.3951109631054	23.7187784126455	26.5434556976061	30.6728884299285	17.1276242377188	21.2388262124638	22.4539803008903	24.2921454385089
ALDH18A1	chr10	95605943	95656711	.	-	0.19538178335964	0.274597664664469	18.0534061090396	20.6397219031773	19.3465640061085	21.2793285970315	24.285890465093	17.2403059761249	18.8391611935177	15.6466650060503	18.8200200449921
ALDH1A1	chr9	72900671	72953053	.	-	0.973021346062768	0.688369897767683	0.0902972701045202	0.179458427818175	0.134877848961347	0.19496767039165	0.229472980772533	0	0	0.0762012906138812	0.281277473498524
ALDH1A2	chr15	57953424	58065923	.	-	0.183649895103547	0.960319843036641	0.0720126191843688	0.0854069488748228	0.0787097840295958	0	0	0.0845113038045336	0.143263583220667	0.127002151023135	0.102282717635827
ALDH1B1	chr9	38392702	38398660	.	+	-0.211790695609135	0.638071465347505	3.8641696551531	3.39733822147453	3.63075393831381	4.40069884598296	4.13051365390559	3.69032693279797	2.29221733153067	3.50525936823853	3.75888987311664
ALDH1L1-AS1	chr3	126103640	126108069	.	+	-0.415661523565781	0.872189102611464	0.179569743462979	0.138076492250214	0.158823117856597	0	0	0.22536347681209	0.214895374831	0.304805162455525	0.178994755862697
ALDH1L2	chr12	105019790	105084458	.	-	0.663860565572109	0.756680670806417	0.172593251613116	0.18471330673817	0.178653279175643	0.445640389466629	0.305963974363377	0.0563408692030224	0.143263583220667	0.0254004302046271	0.127853397044784
ALDH2	chr12	111766933	111817531	.	+	-0.370499765807614	0.457889332979275	2.83373314587279	2.02891819306662	2.4313256694697	4.51210894334961	2.6006937820887	1.29583999166952	1.504267623817	2.69244560169047	1.99451299389862
ALDH3A1	chr17	19737985	19748298	.	-	-0.659039048023667	0.806330195467633	0.117449332959829	0.0876784030322496	0.102563867996039	0.139262621708321	0.229472980772533	0.112681738406045	0.0716317916103334	0.101601720818508	0
ALDH3A2	chr17	19648150	19677596	.	+	-0.425579269759538	0.0120193144812628	34.3866163144415	25.6877040881382	30.0371602012898	34.8156554270804	22.105897147754	35.3257249902951	27.7573192490042	33.0205592660152	27.181632211721
ALDH3B1	chr11	68008547	68029276	.	+	-0.996633993695772	0.11188439405932	2.00965984851425	1.13095965762153	1.57030975306789	3.5094180670497	1.98876583336195	0.535238257428713	0.0716317916103334	1.98123355596091	1.32967532926575
ALDH4A1	chr1	18871430	18902799	.	-	-0.569647908569973	0.0836127478285039	5.05458207539983	3.42829804459219	4.24144005999601	4.98560185715791	2.67718477567955	5.66225735490375	4.11882801759417	4.52127657642362	3.47761239961811
ALDH5A1	chr6	24494969	24537207	.	+	-0.493110267584731	0.0190992584118564	16.2943924464483	11.6894102429078	13.991901344678	16.9343347997319	14.1508338143062	17.0431129339143	11.4252707618482	14.9100525301161	9.53786341954085
ALDH6A1	chr14	74056847	74084453	.	-	-0.270024195864875	0.221063346233719	12.5562447417051	10.248847913985	11.402546327845	15.430298485282	11.6648765226037	8.05674429603221	7.55715401489017	14.1734400541819	11.5068057340305
ALDH7A1	chr5	126541841	126595219	.	-	-0.864535360331636	0.642635277149127	0.234708154504066	0.147125935304404	0.190917044904235	0.306377767758307	0.0764909935908442	0.169022607609067	0.0716317916103334	0.228603871841644	0.255706794089567
ALDH8A1	chr6	134917393	134950101	.	-	-0.209455825842363	0.712352959783293	2.90023441446434	2.98208930610271	2.94116186028353	1.22551107103323	0.688418942317598	5.40872344349015	6.69757251556617	2.08283527677942	1.61095280276427
ALDH9A1	chr1	165662212	165698663	.	-	-0.13624674955995	0.380759612701859	38.3750187704585	35.0087148176235	36.691866794041	43.3663803999713	41.0756635582834	34.6496345598588	32.2701221204552	37.1100285289601	31.7076424671063
ALDOA	chr16	30064279	30072207	.	+	0.172911794477287	0.238626542528983	129.74121288031	149.404780539	139.572996709655	160.764770500086	206.525682695279	82.6520551208339	86.4595724736724	145.798469374559	155.239594691776
ALDOC	chr17	28573120	28576895	.	-	-0.857528069136254	0.00653588079200052	7.97021223044949	4.284961469082	6.12758684976574	10.4168441037824	4.81893259622319	5.46506431269317	4.01138033017867	8.02653594466215	4.04016734661516
ALG1	chr16	5071843	5087379	.	+	0.111643486044228	0.7053353056752	8.74933133413577	9.33587670136728	9.04260401775153	11.3359774070574	11.2441760578541	6.47919995834758	7.70041759811084	8.43294282793618	9.07759119017963
ALG10	chr12	34022496	34028301	.	+	0.0510938624141281	0.910831142072295	6.47247901975553	6.76716540024336	6.61982220999945	7.52018157224936	7.30488988792562	6.08481387392642	5.01422541272333	5.8166985168596	7.95248129618554
ALG10B	chr12	38316774	38329721	.	+	-0.0700287069949465	0.838865322905529	8.47628175593293	8.10578519828696	8.29103347710994	10.3889915794408	10.8999665866953	5.91579126631735	5.98125459946283	9.11875444346111	7.46663838741536
ALG11	chr13	52012398	52033600	.	+	0.263933595294091	0.0736397391292329	61.7720501238487	73.8357472733272	67.8038986985879	72.6393834830605	81.0422077094995	53.7491892196834	73.8523771502537	58.9289980747348	66.6371905397412
ALG12	chr22	49900229	49918438	.	-	-0.0232110398590809	0.92467455947574	25.0693683093786	24.636619060086	24.8529936847323	27.6575566712726	26.006937820887	21.1559963857349	21.1671944208535	26.3910469826075	26.7213599823598
ALG13	chrX	111681170	111760647	.	+	-0.062421570000369	0.719368494933789	74.628998799388	70.7115260586775	72.6702624290328	44.1741036058796	42.8732019076682	113.019783621263	102.899068648244	66.7015297173507	66.3559130662426
ALG14	chr1	94974405	95072951	.	-	-0.192967538666709	0.699799639599609	5.04143140205024	4.74698214859211	4.89420677532117	3.899353407833	1.87402934297568	7.91589212302465	8.4883673058245	3.32745635680614	3.88674327016142
ALG1L	chr3	125929275	125937044	.	-	0.714111682696723	0.772000170005681	0.0899796719220042	0.141468975120338	0.115724323521171	0.0278525243416643	0.229472980772533	0.0845113038045336	0.143263583220667	0.152402581227762	0.0767120382268701
ALG1L2	chr3	130081831	130098390	.	+	-0.953054269106021	0.561197179545278	0.540056285405243	0.234556837081221	0.387306561243232	1.30906864405822	0.305963974363377	0.281704346015112	0.465606645467167	0.0508008604092541	0
ALG1L9P	chr11	71794363	71813859	.	-	-0.310025644347425	0.640248088259284	1.46748865156398	1.16322305098277	1.31535585127338	1.58759388747486	1.07087391027182	1.91558955290276	1.6117153112325	0.914415487366574	0.843832420495571
ALG2	chr9	99216425	99221942	.	-	0.292787176721332	0.0932375235454455	17.986570377484	22.2453649351374	20.1159676563107	19.6360296608733	25.3950098721603	15.0148416426055	16.546943861987	19.3043269555166	24.777988347279
ALG3	chr3	184242301	184249525	.	-	0.198410208133286	0.351553504322784	11.8476520956576	13.6606796583512	12.7541658770044	12.4500783807239	14.4185522918741	10.0568451527395	10.8880323247707	13.0304206949737	15.6492557982815
ALG5	chr13	36949738	36999367	.	-	0.0977100454172059	0.602261541716471	26.4562779975035	28.2943415386462	27.3753097680748	20.7501306345399	20.5760772759371	36.7342467203706	38.7169833653852	21.8951708363885	25.5962500883657
ALG6	chr1	63367627	63438552	.	+	-0.122035572347572	0.575128411731184	33.2700276878943	31.9767020426772	32.6233648652858	22.0313467542565	15.7188991829185	51.8335996667806	53.4731324371138	25.9592396691289	26.7469306617687
ALG8	chr11	78100942	78139653	.	-	0.114331373637419	0.763019645766402	7.73264578180258	8.54794058591056	8.14029318385657	7.18595128014939	5.66033352572247	8.93002776867905	9.885187242226	7.08672002709095	10.04927700772
ALG9	chr11	111782195	111871581	.	-	-0.0764937992714467	0.705873935175998	25.1386062468726	23.9542902205722	24.5464482337224	18.5219286872067	16.5220546156224	35.7201110747162	34.38325997296	21.183958790659	20.9679571153445
ALK	chr2	29192774	29921586	.	-	0.0823103813635741	0.943383963234398	0.817001746133325	0.891810527099012	0.854406136616169	0.668460584199943	1.10911940706724	0.732431299639291	0.501422541272333	1.04141763838971	1.04839785576723
ALKAL2	chr2	279558	288091	.	-	-1.41384944630468	0.0044894355859322	3.25213009737841	1.08392880790438	2.16802945264139	6.85172098804941	2.10350232374822	1.91558955290276	0.823765603518834	1.01601720818508	0.434701549952264
ALKBH1	chr14	77672404	77708023	.	-	0.127655385386638	0.516665305633412	21.1954229495102	23.4207268799565	22.3080749147334	17.6306479082735	16.9045095835766	28.0577528631052	32.449201599481	17.9073032942621	20.9168157565266
ALKBH2	chr12	109088188	109093488	.	-	-0.4370362796094	0.549536496390747	1.98299009333394	1.41094668698893	1.69696839016143	2.22820194733314	0.956137419885553	0.985965211052892	1.719162998648	2.7178460318951	1.5342407645374
ALKBH3	chr11	43880831	43920274	.	+	0.187611550988794	0.210165622774968	34.5957594869619	39.4568278601942	37.0262936735781	26.794128416681	28.4928951125895	48.1996136031857	54.7266887902947	28.8040878520471	35.1596841873155
ALKBH3-AS1	chr11	43909290	43920944	.	-	-1.97867927144389	0.498669874713436	0.17284635991008	0.0324043266251456	0.102625343267613	0.417787865124964	0	0.112681738406045	0.1074476874155	0	0
ALKBH4	chr7	102456243	102464863	.	-	-0.168458379181104	0.576390084895671	7.57430310684042	6.78199621845285	7.17814966264663	8.35575730249929	8.06979982383407	7.15529038878385	5.587279745606	7.21372217811409	6.69951800514666
ALKBH5	chr17	18183828	18209953	.	+	0.0646261073025641	0.698641566484434	99.1087852390986	104.163363748854	101.636074493976	124.974276721048	134.318184745522	81.2435333907583	80.9797404154819	91.1113431439973	97.2197231128534
ALKBH6	chr19	36009120	36014239	.	-	0.110615715539405	0.62645582930546	15.9916431345338	17.2940149579422	16.642829046238	14.5668702306904	17.5929285258942	12.564013832274	12.6071953234187	20.8283527677942	21.6327947799774
ALKBH7	chr19	6372794	6375250	.	+	-0.0847520279589538	0.83024134920329	5.68579485968352	5.35560810327071	5.52070148147712	7.13024623146606	7.07541690715309	4.05654258261761	4.1904598092045	5.86749937726885	4.83285840829282
ALKBH8	chr11	107502727	107565735	.	-	0.114393129660274	0.589755325917491	20.3454907571909	21.4562735615532	20.9008821593721	14.6504278037154	17.4781920355079	30.142365023617	28.4736371651075	16.2562753309613	18.4364598538578
ALMS1	chr2	73385758	73609919	.	+	-0.0678359858981499	0.682252696245271	107.349562359977	102.782163803338	105.065863081657	78.1820358270516	71.4808335106439	136.119539994502	128.650697732159	107.748624928028	108.189544579296
ALMS1-IT1	chr2	73457103	73459477	.	+	-0.156794906346525	0.888514455865823	0.912491760989597	0.946018343778727	0.929255052384162	0.58490301117495	0.191227483977111	1.23949912246649	1.504267623817	0.914415487366574	1.09953921458514
ALMS1P1	chr2	73644919	73685567	.	+	-1.26570231802816	0.133905435714992	0.928200432712121	0.362821553043146	0.645510992877633	0.278525243416643	0.191227483977111	1.43669216467707	0.501422541272333	1.06681806859434	0.383560191134351
ALOX12	chr17	6996049	7010754	.	+	-0.940163671514224	0.139195740070634	1.65836922009819	0.775441073015638	1.21690514655691	3.14733525060806	1.0326284134764	0.563408692030224	0.358158958051667	1.27002151023135	0.920544458722442
ALOX12-AS1	chr17	6985123	7012334	.	-	-0.118501018195744	0.518831200652195	27.0736048789484	24.9389721410162	26.0062885099823	26.9890960870727	22.6413341028899	28.987377204955	26.647026479044	25.2480276233993	25.5195380501388
ALOX12B	chr17	8072636	8087716	.	-	-0.659406904026625	0.634321610004535	0.378948591789155	0.235494818836854	0.307221705313005	0.501345438149957	0.267718477567955	0.253533911413601	0.179079479025833	0.381006453069406	0.255706794089567
ALOX12P2	chr17	6853576	6900349	.	+	-0.0938559699827742	0.838638329489892	4.48298331643871	4.35532566560842	4.41915449102357	5.59835739267452	6.61647094560803	3.94386084421157	3.50995778890633	3.91166625151257	3.01734017025689
ALOX15P1	chr17	6657719	6661382	.	+	-0.320106767295304	0.92479117184682	0.0901911922440639	0.0943345236459159	0.0922628579449899	0.139262621708321	0	0.0281704346015112	0.0358158958051667	0.101601720818508	0.204565435271654
ALOX5	chr10	45374166	45446119	.	+	-0.0227197208289554	0.977344544145302	3.20341415954493	2.86362889816408	3.03352152885451	5.34768467359954	3.67156769236052	0.92962434184987	1.36100404059633	3.32745635680614	3.52875375843603
ALOX5AP	chr13	30713478	30764428	.	+	1.84267089695408	9.24579689407183e-09	68.3240622562986	244.115959878469	156.220011067384	81.969979137518	264.544101333935	50.199714459893	184.451863396608	72.7976329664612	283.32312785124
ALOXE3	chr17	8095900	8118916	.	-	-0.775363705480001	0.767627836159234	0.108074405984951	0.0741865399903542	0.0911304729876528	0.0835575730249929	0	0.0845113038045336	0.0716317916103334	0.152402581227762	0.127853397044784
ALPK1	chr4	112297343	112442621	.	+	0.90186623259275	0.0159599899301284	2.31473474355003	4.347159349879	3.33094704671451	2.3396120446998	3.9775316667239	2.42265737572996	4.04719622598383	2.18443699759793	4.98628248474656
ALPK2	chr18	58481250	58629091	.	-	1.25051724048692	0.374931853802672	0.170347788916701	0.437296563174574	0.303822176045638	0.167115146049986	0.191227483977111	0.0281704346015112	0.179079479025833	0.304805162455525	0.843832420495571
ALPK3	chr15	84817356	84873477	.	+	0.360644928207942	0.421167471629585	2.4503562889463	3.3731337117734	2.91174500035985	1.30906864405822	1.22385589745351	4.56361040544482	6.84083609878684	1.498625382073	2.09679571153445
ALS2	chr2	201700267	201780933	.	-	-0.283892296635248	0.0470995749528491	38.7359354083574	31.781053844121	35.2584946262392	31.9468454198889	26.1216743112733	46.3403649194859	37.2485316373733	37.9228422955082	31.9633492611959
ALS2CL	chr3	46668995	46693679	.	-	-1.09872450388236	0.212727661982213	0.821434013218775	0.403588744649597	0.612511378934186	0.807723205908264	0.229472980772533	0.394386084421157	0.250711270636167	1.24462108002673	0.664837664632874
ALX3	chr1	110059870	110070672	.	-	-0.811137366785853	0.709148078108681	0.28123373106304	0.14194082982154	0.21158728044229	0.724165632883272	0.382454967954221	0	0	0.127002151023135	0.0767120382268701
ALX4	chr11	44260440	44310139	.	-	-0.766734121145807	0.763077950421672	0.135158048786195	0.0760445549943182	0.105601301890257	0.0557050486833286	0.152981987181688	0.169022607609067	0.0716317916103334	0.177803011432389	0.0255706794089567
ALYREF	chr17	81887835	81891587	.	-	0.294777707949729	0.122817490251509	16.6717100194878	20.8138194474402	18.742764733464	19.24609432009	26.8100932535909	14.5641146889813	15.1143080297803	16.2054744705521	20.5332555653922
AMACR	chr5	33986165	34008050	.	-	-0.309702398259191	0.208488481666008	13.7953739592254	11.4672504708377	12.6313122150315	15.0682156688404	15.948372163691	12.9583999166952	8.52418320162967	13.3606262876338	9.97256496949312
AMBRA1	chr11	46396412	46594023	.	-	0.778033236118716	7.05947765507236e-05	123.783957544354	208.763925140502	166.273941342428	82.2485043809346	131.985209441002	194.883066573255	305.187248155825	94.2355960591664	189.120744908644
AMD1	chr6	110814621	110895712	.	+	-0.136746927861568	0.35168370844975	60.1642634536276	54.6791642030262	57.4217138283269	63.6151655963612	54.6145694238628	56.9324483296542	53.0075257916467	59.9450152829199	56.4089187761585
AMDHD1	chr12	95943331	95968720	.	+	-0.487546276704164	0.290144743099145	2.39036142697977	1.74573032190822	2.068045874444	2.17249689864981	1.49157437502146	2.19729389891787	1.36100404059633	2.79404732250898	2.32693182621506
AMDHD2	chr16	2520371	2531417	.	+	0.0282577435335538	0.917564322297932	23.9266276386487	24.5855984898308	24.2561130642397	23.813908312123	28.3016676286124	21.7475755123667	19.8061903802572	26.2132439711751	25.6473914471836
AMER1	chrX	64185117	64205708	.	-	0.718760402184499	0.00397285282533412	13.019143574709	21.6838222855219	17.3514829301155	11.5587976017907	25.8157103369099	12.4795025284695	16.2962325913508	15.0116542509346	22.9368994298342
AMFR	chr16	56361452	56425545	.	-	-0.0843662510279474	0.622613280704339	54.2961380369587	51.1840899327635	52.7401139848611	56.4570668405535	57.1770177091561	60.5664343932491	52.864262208426	45.8731769495565	43.5468670334533
AMH	chr19	2249323	2252073	.	+	-0.806177891842936	0.279751744660911	1.07856720393269	0.700079843734846	0.889323523833767	0.891280778933257	0.458945961545065	0.253533911413601	0.1074476874155	2.05743484657479	1.40638736749262
AMIGO1	chr1	109504178	109509727	.	-	-0.701321420599452	0.00345468443399174	12.579764733079	7.65435839245464	10.1170615627668	16.3494317885569	10.1350566507869	6.90175647737025	4.6202505588665	14.4782452166374	8.2081880902751
AMIGO2	chr12	47075707	47079959	.	-	-0.206426186941997	0.337109436556897	15.6289996891507	13.3421135464572	14.4855566178039	16.7950721780236	13.0034689104435	9.83148167592741	9.885187242226	20.2441428730878	17.0812138451831
AMIGO3	chr3	49716829	49719684	.	-	0.154102437263981	0.710483463037635	3.87528587007996	4.2239353168024	4.04961059344118	5.09701195452456	5.31612405456367	1.97193042210578	2.50711270636167	4.54667700662824	4.83285840829282
AMMECR1	chrX	110194186	110440233	.	-	-0.00117154112964572	0.996730408613797	52.0501864938183	52.185316746119	52.1177516199686	29.2172980344058	28.3399131254078	89.6383229020087	90.1486097416045	37.3132319705972	38.1003123193455
AMMECR1L	chr2	127861631	127885940	.	-	0.0111219185772894	0.966779073457997	26.4137175412898	26.6188031102585	26.5162603257742	28.8273626936225	28.6076316029757	23.6913354998709	23.6026753356048	26.7212525752677	27.6419044410822
AMN	chr14	102922656	102930842	.	+	1.4341118604511	0.215086492154139	0.251433793657258	0.696347381190165	0.473890587423712	0.111410097366657	1.10911940706724	0.253533911413601	0.393974853856833	0.381006453069406	0.613696305814961
AMN1	chr12	31671137	31729174	.	-	-0.359138666159002	0.123129603128168	23.0947474615885	18.4377321115954	20.7662397865919	22.7276598627981	12.4680319553076	25.071686795345	23.1012527943325	21.4887639531145	19.7149938243056
AMOT	chrX	112774503	112840831	.	-	-0.131886047140454	0.597682471349138	18.1180957073217	16.6185364414435	17.3683160743826	19.5524720878483	21.4939691990272	20.8179511705168	15.2217557171958	13.9956370427495	13.1944705750217
AMOTL1	chr11	94768356	94876748	.	+	0.266265167776504	0.117789334232969	17.5785695019171	21.1095793884384	19.3440744451777	17.4078277135402	21.0350232374822	19.9164972632684	23.4952276481893	15.4180611342086	18.8200200449921
AMPD2	chr1	109619813	109632055	.	+	-0.231196711957956	0.143761338568572	27.8783370665673	23.7436098203563	25.8109734434618	29.3565606561142	26.6953567632046	22.3673250735999	19.1615042557642	31.9029403370116	25.3661139736851
AMPD3	chr11	10450321	10507579	.	+	-1.28754096947714	0.000156492703427512	11.799503965223	4.74218971115778	8.27084683819036	11.3081248827157	4.78068709942776	8.73283472646847	4.47698697564583	15.3418598435947	4.9607118053376
AMPH	chr7	38383696	38631567	.	-	1.44275860162106	0.105105998227386	0.505969401405971	1.4862130806919	0.996091241048937	0.752018157224936	0.72666443911302	0.309874780616623	2.54292860216683	0.457207743683287	1.20182193222097
AMT	chr3	49416778	49422473	.	-	-0.396331278875455	0.335135643843502	6.29912371606965	4.79477245361965	5.54694808484465	6.68460584199943	3.32735822120172	4.47909910164028	5.83799101624217	7.72173078220663	5.19084792001821
AMY2B	chr1	103554644	103579534	.	+	-0.213789953723696	0.220654036661796	26.2738296435356	23.0022591550442	24.6380443992899	22.5605447167481	18.0901199842347	30.2268763274215	30.08535247634	26.0354409597427	20.8401037182997
AMZ1	chr7	2679522	2765125	.	+	-0.993902177798978	0.125223801986764	1.44718780121149	0.734595436324528	1.09089161876801	2.00538175259983	1.30034689104435	0.338045215218134	0.179079479025833	1.98123355596091	0.741549702859745
AMZ2	chr17	68206129	68257164	.	+	-0.152720000001414	0.309514366942803	124.384612735476	110.999006284185	117.69180950983	115.337303298832	96.6846158988271	157.191025076433	133.270948291025	100.636504470732	103.049838018096
AMZ2P1	chr17	64966550	64975585	.	-	-0.16608062817575	0.498354883075023	11.3783339872234	10.1081229294846	10.743228458354	9.77623604392416	9.63786519244637	8.31027820744581	7.091547369423	16.0276714591197	13.5268894073381
ANAPC1	chr2	111767640	111884193	.	-	0.136778446347516	0.392344931930975	30.6610837483077	33.9600432482299	32.3105634982688	26.0421102594561	26.7718477567955	38.3117910580552	44.3042631109912	27.6356680626342	30.8126686877928
ANAPC10	chr4	144994575	145098541	.	-	0.1345859758345	0.465172890442587	33.2920912998812	35.7671734540043	34.5296323769427	17.9370256760318	18.0518744874392	59.073401359369	59.4185711407715	22.885787614369	29.8409828702525
ANAPC11	chr17	81890790	81900533	.	+	0.0912704356676594	0.76994219666795	8.39060603011548	9.04067497872167	8.71564050441858	10.5839592498324	11.5118945354221	5.71859822410677	5.55146384980084	8.86475014141484	10.04927700772
ANAPC13	chr3	134477704	134486023	.	-	0.172497291296798	0.515304641347836	8.67132463425789	9.71260542846609	9.19196503136199	10.1104663360241	10.058565657196	7.8032103846186	9.59866007578467	8.10273723527603	9.48672206072294
ANAPC15	chr11	72106373	72112776	.	-	-0.0966974767122301	0.760008528194638	8.11852321781903	7.58750915798058	7.85301618789981	9.58126837353251	9.02593724371962	7.71869908081407	7.1989950568385	7.06131959688632	6.57166460810187
ANAPC16	chr10	72216000	72235860	.	+	-0.195028059733413	0.213372272943561	45.1766375142755	38.7940915270971	41.9853645206863	59.2701717990616	45.3209137025752	29.7479789391958	28.2945576860817	46.5081877046721	42.7541759717756
ANAPC1P1	chr2	86861825	86895042	.	+	-1.40678444151465	0.283840942147979	0.518776964243935	0.1996685499897	0.359222757116818	0.278525243416643	0.0382454967954221	0.985965211052892	0.214895374831	0.304805162455525	0.30684815290748
ANAPC2	chr9	137174784	137188560	.	-	-0.00925903225923414	0.96969993132864	59.7827533551582	59.4227700424279	59.6027616987931	62.7795898661113	64.3671711066954	47.2418188267343	46.5248486509115	69.3177740284273	67.353169563192
ANAPC4	chr4	25377263	25418498	.	+	0.0535928046698793	0.773723106992351	50.8918213612595	52.2853613869141	51.5885913740868	36.9881523257302	40.9226815711017	67.6090430436269	66.2235913437532	48.083014377359	49.7094007710118
ANAPC5	chr12	121308245	121354209	.	-	-0.153662565838076	0.263240642443636	94.1018184838574	84.5126900591342	89.3072542714958	87.4847789571675	81.271680690272	94.7653419994837	85.4209114953225	100.052294576026	86.838027272817
ANAPC7	chr12	110372900	110403730	.	-	-0.081494226709716	0.637638000095217	43.696846685063	41.4091526814219	42.5529996832424	40.1354875763382	35.4535755293563	48.2841249069902	46.417400963496	42.6727227437735	42.3450451012323
ANG	chr14	20684177	20694186	.	+	-0.455582071768179	0.810641854633765	0.271697029683649	0.186566792798021	0.229131911240835	0.501345438149957	0.344209471158799	0.140852173007556	0.179079479025833	0.177803011432389	0.0767120382268701
ANGEL1	chr14	76786009	76812882	.	-	0.151129070903797	0.461284157261805	20.6574643434828	22.9623788502803	21.8099215968815	18.8004539306234	25.1272913945923	21.325018993344	21.059746733438	21.8443699759793	22.7067633151536
ANGEL2	chr1	212992182	213015875	.	-	-0.0808069889845884	0.649325845135732	76.7869711043338	73.0292374851484	74.9081042947411	73.837042029752	61.5752498406296	83.2718046820671	84.1673551421417	73.2548407101444	73.3367085448878
ANGPT1	chr8	107249482	107497918	.	-	0.724710158683906	0.772000170005681	0.0985890645545363	0.137866360302607	0.118227712428572	0.0557050486833286	0.152981987181688	0	0.0358158958051667	0.228603871841644	0.204565435271654
ANGPT2	chr8	6499633	6563245	.	-	-0.418210711201652	0.750185905858192	0.480015161619219	0.36796350758489	0.423989334602055	0.557050486833286	0.573682451931332	0.507067822827202	0.214895374831	0.381006453069406	0.332418832316437
ANGPT4	chr20	869900	916334	.	-	-1.11705462370894	0.639098389517751	0.17253602933797	0.0752375009470101	0.12388676514249	0.250672719074979	0.152981987181688	0.22536347681209	0	0.0508008604092541	0.0767120382268701
ANGPTL2	chr9	127087348	127122635	.	-	0.199443085198215	0.937287392789873	0.153326519813501	0.173438149127589	0.163382334470545	0.0835575730249929	0.267718477567955	0.197193042210578	0.143263583220667	0.177803011432389	0.127853397044784
ANGPTL4	chr19	8364155	8374370	.	+	-0.551845593991643	0.84968405351076	0.10824773561497	0.104613979348419	0.106430857481694	0.0557050486833286	0.0382454967954221	0.140852173007556	0	0.127002151023135	0.23013611468061
ANGPTL6	chr19	10092337	10102749	.	-	0.780003428605238	0.11348499017058	3.86593932408274	7.68553735412444	5.77573833910359	6.93527856107441	12.047331490558	1.18315825326347	0.716317916103334	3.47985893803391	10.2538424429916
ANGPTL7	chr1	11189355	11195981	.	+	0.526804238636459	0.836503723654219	0.0811621345065031	0.119704833169426	0.100433483837965	0.0557050486833286	0.152981987181688	0.0845113038045336	0.179079479025833	0.101601720818508	0.0511413588179134
ANK1	chr8	41653225	41896741	.	-	0.11879090761114	0.91907436152993	0.998044734270885	0.997667053396684	0.997855893833785	1.53188883879154	1.49157437502146	0.338045215218134	0.895397395129167	1.11761892900359	0.664837664632874
ANK2	chr4	112706018	113383740	.	+	-0.0493059639464291	0.978516421966606	0.441735730691501	0.427364100513135	0.434549915602318	0.668460584199943	0.611927948726754	0.197193042210578	0.179079479025833	0.457207743683287	0.485842908770177
ANK3	chr10	60026298	60733528	.	-	0.663239475608817	0.00272823280772409	20.9999911367687	31.3296527507559	26.1648219437623	6.71245836634109	13.8831153367382	29.0718885087596	36.7112932002958	27.2038607491556	43.2911602393637
ANKAR	chr2	189675985	189746650	.	+	-0.309000810867958	0.0782427688339844	37.6743603114286	32.0279975500398	34.8511789307342	25.8749951134061	16.9810005771674	57.2141526756693	54.2968980406327	29.9471072112553	24.829129706097
ANKDD1A	chr15	64911902	64958691	.	+	0.0156239286783967	0.970254184499221	16.3856720984705	17.1845165000552	16.7850942992629	10.5004016768074	7.68734485587984	27.550685040278	29.9420888931193	11.1253884296267	13.9360202778814
ANKDD1B	chr5	75611476	75671846	.	+	-0.17415714068929	0.739320605961451	2.81894432495469	2.56454868497572	2.6917465049652	1.5597413631332	1.49157437502146	4.64812170924935	4.58443466306133	2.26063828821181	1.66209416158219
ANKEF1	chr20	10034987	10058301	.	+	0.154526834344481	0.647980816720167	7.64021496506919	8.5607261322712	8.1004705486702	8.5785774972326	9.71435618603722	7.71869908081407	6.51849303654034	6.62951228340766	9.43558070190502
ANKFN1	chr17	56153475	56517016	.	+	-0.311063649395257	0.893610373293521	0.267569023793558	0.190225435001883	0.228897229397721	0.0557050486833286	0.191227483977111	0.169022607609067	0.0716317916103334	0.558809464501795	0.281277473498524
ANKFY1	chr17	4163818	4263979	.	-	1.60037021422174	4.92355631390959e-08	116.24260043549	353.664937060311	234.953768747901	109.293305516691	302.024688193448	127.217682660425	383.444980490114	112.219100644042	375.505427120529
ANKH	chr5	14704800	14871778	.	-	-0.572080090369379	0.000294181363249751	114.128616951804	76.9190351864567	95.5238260691306	76.5387368908935	51.8991391513878	164.177292857607	111.924674391146	101.677922109122	66.9440386926487
ANKHD1	chr5	140401814	140539849	.	+	0.0232096931128842	0.915378885429668	284.839425974226	289.994169073305	287.416797523765	257.245914819611	248.136783208699	319.368217077333	322.092350975864	277.906106868825	299.739504031791
ANKHD1-EIF4EBP3	chr5	140401814	140549578	.	+	0.0332736460434474	0.870776004729689	293.470305994508	300.76086781187	297.115586903189	263.429175223461	257.392193433191	330.720902221742	334.627914507672	286.262848406147	310.249053268872
ANKIB1	chr7	92245974	92401383	.	+	0.637453050456613	0.000379951738129429	144.310802087206	223.890773281274	184.10078768424	110.212438819966	154.244088575937	205.559661287227	305.366327634851	117.172184533945	212.057644338478
ANKK1	chr11	113387779	113400416	.	+	-0.539024699216815	0.552531945005125	1.1738048816311	0.928900617791358	1.05135274971123	0.891280778933257	0.803155432703864	1.43669216467707	1.79079479025833	1.19382021961747	0.281277473498524
ANKLE1	chr19	17281901	17287646	.	+	-0.0118078865402979	0.993783626967228	0.952008368704591	0.96359022777673	0.95779929824066	0.445640389466629	0.72666443911302	1.18315825326347	0.573054332882667	1.2192206498221	1.50867008512845
ANKLE2	chr12	132725505	132761832	.	-	-0.110097616546874	0.459242035574346	103.514800002365	95.8783687203848	99.6965843613749	107.371481337116	92.8218207224895	94.2019333074535	90.7216640744872	108.96784557785	104.072665194454
ANKMY1	chr2	240479422	240561110	.	-	-0.0661396556411253	0.689444499055764	95.4123873775344	90.4650765944567	92.9387319859956	56.7912971326535	55.0352698886124	151.021699898702	140.505759243669	78.4365284718884	75.8682058063745
ANKMY2	chr7	16599780	16645754	.	-	0.0200649962167351	0.938092681250838	33.2081907188434	33.683202082542	33.4456964006927	27.8246718173226	31.7820078369958	38.4244727964613	39.755644343735	33.37616528888	29.534134717345
ANKRA2	chr5	73552191	73565639	.	-	-0.051602122328161	0.829152739215355	36.2164125987661	34.5168411457589	35.3666268722625	40.1633401006799	34.3827016190845	27.8887302554961	33.1297036197792	40.589887466994	36.02908728722
ANKRD1	chr10	90912100	90921275	.	-	2.17238818107751	0.344756565335534	0.0270810166726404	0.128358481161834	0.077719748917237	0.0557050486833286	0.191227483977111	0	0.0358158958051667	0.0254004302046271	0.15342407645374
ANKRD10	chr13	110878540	110915069	.	-	-0.0056833230670929	0.9837196325157	148.073145104017	146.97475419768	147.523949650849	130.962569454505	124.871547037053	178.487873635175	164.788936599572	134.774682665751	151.250568703979
ANKRD11	chr16	89267632	89490561	.	-	-0.00481837504229839	0.985644272580891	650.906502157824	646.002485611489	648.454493884656	463.828087861735	461.814373804722	923.004289718515	897.510532981672	565.896184528886	578.690045704099
ANKRD12	chr18	9136781	9285985	.	+	0.144620864142618	0.345634163872528	398.724921887165	442.785695681382	420.755308784274	367.764731407335	372.893593755366	455.459586637233	522.088313151915	372.954516694539	433.371874622998
ANKRD13A	chr12	109999430	110039763	.	+	0.080749190054905	0.621454358104332	85.9978675431923	91.4311445159534	88.7145060295728	95.5341584919085	107.7758099695	78.2574673229981	78.007021063653	84.2024261283387	88.5256921138081
ANKRD13B	chr17	29593132	29614761	.	+	-1.09766519777154	0.0138922536983139	2.89830990093683	1.34893211386044	2.12362100739863	2.53457971509145	1.30034689104435	3.23959997917379	1.36100404059633	2.92104947353211	1.38081668808366
ANKRD13C	chr1	70258999	70354722	.	-	-0.149143232095662	0.303955650195302	68.6600959061178	62.6228754615087	65.6414856838132	53.0869113952121	44.938458734621	89.7791750750162	85.8865181407897	63.1200690584982	57.0481857613824
ANKRD13D	chr11	67289303	67302484	.	+	-0.104973115594556	0.502701218215765	122.001583087442	113.854806631453	117.928194859447	120.82425059414	124.756810546667	109.104093211653	94.5181490298349	136.070104606187	122.278988933631
ANKRD16	chr10	5861616	5889897	.	-	-0.353101806364619	0.158299965431656	8.16920927675502	6.38713145544805	7.27817036610154	7.38091895054104	5.77507001610874	9.12722081088963	6.80502020298167	8.00113551445752	6.57166460810187
ANKRD17	chr4	73073376	73258798	.	-	0.155306639269389	0.305162948632709	294.706984620253	323.428328390613	309.067656505433	227.109483481931	266.150412199342	403.625986970453	410.235270552379	253.39469172136	293.909389126548
ANKRD18CP	chr9	97155893	97238742	.	-	-0.110995113145587	0.824717964867731	3.61829689423343	3.37342417439541	3.49586053431442	3.06377767758307	3.2891127244063	4.05654258261761	4.15464391339933	3.73386324008018	2.71049201734941
ANKRD19P	chr9	92809611	92838457	.	+	-1.26614471408548	0.374210152124843	0.354364575686854	0.142041764418839	0.248203170052846	0.529197962491621	0.191227483977111	0.366215649819646	0.214895374831	0.177803011432389	0.0511413588179134
ANKRD20A1	chr9	67859315	67902394	.	+	-0.759297874638297	0.46218172699213	0.690601624594706	0.45045084608943	0.570526235342068	0.19496767039165	0.0764909935908442	0.901453907248359	0.859581499324	0.965216347775828	0.409130870543307
ANKRD20A11P	chr21	13943776	13980444	.	-	0.0194793227909001	0.957022604923563	14.7582565280342	15.2318986802191	14.9950776041266	6.37822807424112	7.53436286869816	11.2118329714015	9.16886932612267	26.6450512846538	28.7925850144853
ANKRD20A2	chr9	40223285	40266392	.	+	-0.458111441481848	0.826407338411806	0.242967725103973	0.210411285681469	0.226689505392721	0.0557050486833286	0	0.338045215218134	0.286527166441333	0.330205592660152	0.30684815290748
ANKRD20A3	chr9	40223319	67902847	.	+	-0.621114868529651	0.531089526919847	0.74427074884323	0.531158700400688	0.637714724621959	0.19496767039165	0.0764909935908442	0.985965211052892	0.931213290934334	1.04141763838971	0.562554946997048
ANKRD20A4	chr9	64369563	64412691	.	+	-0.475640517739942	0.374419419226007	1.79005688179362	1.30872686069315	1.54939187124339	1.50403631444987	0.956137419885553	1.46486259927858	1.14610866576533	2.38764043923494	1.76437687921801
ANKRD20A4-ANKRD20A20P	chr9	64369394	64469242	.	+	-0.512299836753221	0.0701136392877056	6.31370828664282	4.40991950020106	5.36181389342194	4.45640389466629	3.32735822120172	7.23980169258838	5.12167310013883	7.23912260831871	4.75614637006595
ANKRD20A5P	chr18	14179097	14227050	.	+	-0.243410121415183	0.189378960899218	17.7743774427412	15.0158121668351	16.3950948047882	13.3692116839989	11.77961301299	24.6209598417208	20.9164831502173	15.3418598435947	12.376208833935
ANKRD20A8P	chr2	94760928	94857075	.	-	-1.48720569005412	0.501704878964334	0.144228301465751	0.0634491753293104	0.103838738397531	0.0835575730249929	0	0.169022607609067	0.0358158958051667	0.177803011432389	0.127853397044784
ANKRD20A9P	chr13	18811143	18871967	.	-	-0.0144957793168357	0.988188867864499	1.76580380412601	1.75291870606562	1.75936125509582	1.28121611971656	0.994382916680975	1.04230608025591	1.3968199364015	2.94644990373674	2.76163337616732
ANKRD22	chr10	88819896	88851844	.	-	1.10521536144495	0.434185497275316	0.199614051993208	0.388037208596376	0.293825630294792	0.417787865124964	0.611927948726754	0.112681738406045	0.179079479025833	0.0762012906138812	0.383560191134351
ANKRD23	chr2	96837912	96844021	.	-	-0.229558966960006	0.275134378136463	14.246716730344	12.1124634073414	13.1795900688427	15.1517732418654	11.9325950001717	12.3949912246649	11.7117979282895	15.189457262367	12.6830569868425
ANKRD24	chr19	4183354	4224814	.	+	-0.264480923330238	0.670881754529538	1.74784120230156	1.47286048588656	1.61035084409406	1.69900398484152	1.07087391027182	2.0001008567073	1.8266106860635	1.54942624248225	1.50867008512845
ANKRD26	chr10	27004116	27100498	.	-	-0.282329136659282	0.0737266156033908	30.161373306614	24.717652409726	27.43951285817	26.7384233679977	20.5760772759371	37.4385075854084	29.5122981434573	26.3148456919936	24.0620093238283
ANKRD26P1	chr16	46469337	46569097	.	-	-0.795149257575214	0.72766692736804	0.179029553422575	0.115800302315558	0.147414927869067	0.0835575730249929	0	0.0845113038045336	0.1074476874155	0.355606022864779	0.204565435271654
ANKRD26P3	chr13	19262800	19344973	.	-	0.49126945970249	0.67976800928239	0.370536269400588	0.530764578823273	0.450650424111931	0.501345438149957	0.803155432703864	0.281704346015112	0.3223430622465	0.330205592660152	0.485842908770177
ANKRD27	chr19	32597006	32675180	.	-	-0.138284098011526	0.342772666082764	67.1108865145893	61.1924447449599	64.1516656297746	69.5199007567941	63.0668242156511	60.5100935240461	52.1121283965175	71.2990075843882	68.3759967395502
ANKRD28	chr3	15667236	15859814	.	-	0.0330320570715745	0.918551258307102	255.395910472619	283.269999202153	269.332954837386	346.903190675429	477.112572522891	213.193849064237	210.060228897303	206.099090680344	162.757374438009
ANKRD29	chr18	23598926	23662911	.	-	-0.843709783439559	0.676316484784208	0.243983816291971	0.119704833169426	0.181844324730699	0.445640389466629	0.152981987181688	0.0845113038045336	0.179079479025833	0.203203441637016	0.0511413588179134
ANKRD30B	chr18	14748172	14854259	.	+	0.130910698726233	0.969889928909222	0.0989091787498293	0.105750777648877	0.102329978199353	0	0.0764909935908442	0.112681738406045	0.0358158958051667	0.177803011432389	0.178994755862697
ANKRD30BL	chr2	132147591	132258033	.	-	0.35771117867563	0.88421244448891	0.180909898618064	0.294696334168629	0.237803116393346	0.334230292099971	0.688418942317598	0.0845113038045336	0	0.127002151023135	0.23013611468061
ANKRD31	chr5	75068297	75236878	.	-	-0.693732808151136	0.412160286893845	1.12060120738451	0.745177916856909	0.93288956212071	0.919133303274921	0.956137419885553	1.35218086087254	1.11029276996017	1.09221849879896	0.255706794089567
ANKRD33B	chr5	10564070	10657816	.	+	0.890935184742091	0.0446792367184972	1.62007162031081	2.94912000768999	2.2845958140004	1.69900398484152	3.51858570517883	2.05644172591032	2.82945576860817	1.11761892900359	2.53149726148671
ANKRD34A	chr1	145959441	145964575	.	-	-0.267589010417822	0.514475398540969	3.55761310362416	3.00713852825168	3.28237581593792	3.64868068875802	3.2891127244063	2.90155476395565	2.0415060608945	4.11486969314958	3.65660715548081
ANKRD35	chr1	145866560	145885866	.	-	-1.87951675494603	0.14706854210591	0.536771081383575	0.131560752076379	0.334165916729977	1.05839592498324	0.191227483977111	0.309874780616623	0.214895374831	0.254004302046271	0.0255706794089567
ANKRD36	chr2	97113153	97264520	.	+	-0.293182328253284	0.0256793047512272	136.99916188824	110.643194534193	123.821178211217	84.9223467177344	72.2839889433478	212.038861245575	167.224417514323	114.047931618775	92.4380060633785
ANKRD36B	chr2	97504798	97589965	.	-	-0.33204675731262	0.0472236292240906	54.7113411538725	43.1806222828952	48.9459817183838	24.9280092857895	22.564843109299	79.6659890530737	67.9785702382064	59.5386083996458	38.995286098659
ANKRD36BP1	chr1	168245581	168247430	.	-	-0.482486766184447	0.868953864275515	0.291263023170083	0.107633235072693	0.199448129121388	0.835575730249929	0.191227483977111	0	0.0358158958051667	0.0508008604092541	0.102282717635827
ANKRD36BP2	chr2	88765902	88806595	.	+	0.501333112102814	0.779345851549509	0.261404935983924	0.350352677129537	0.30587880655673	0.417787865124964	0.191227483977111	0.0845113038045336	0.429790749662	0.279404732250898	0.409130870543307
ANKRD36C	chr2	95848932	95991824	.	-	-0.487411749782688	0.0014517183993521	108.452989440483	78.3827732880189	93.4178813642508	79.3239893250599	51.6696661706153	157.500899857049	117.547770032557	88.5458996933299	65.9467821956994
ANKRD37	chr4	185396841	185400237	.	+	0.129284945190323	0.92467455947574	0.535825320660802	0.569285168888542	0.552555244774672	0.557050486833286	0.573682451931332	0.70426086503778	0.573054332882667	0.355606022864779	0.562554946997048
ANKRD39	chr2	96847990	96858016	.	-	-0.0965973082048901	0.762579730371566	8.92957806535041	8.34977698234563	8.63967752384802	9.85979361694916	9.21716472769673	7.85955125382163	8.41673551421417	9.06795358305186	7.4410677080064
ANKRD40	chr17	50693198	50707914	.	-	0.095560790559911	0.608944435719199	49.6515927617744	52.8328180624756	51.242205412125	61.888309087178	58.5156100969958	39.4667788767172	41.1524642801365	47.6004062034711	58.8125626406004
ANKRD42	chr11	83193712	83256099	.	+	-0.540181648618253	0.0152624705186407	12.1215421930153	8.33465964914668	10.228100921081	11.447387504424	7.99330883024322	12.6485251360785	8.20184013938317	12.2684077888349	8.79631371668111
ANKRD44	chr2	196986662	197310780	.	-	-0.101356143051901	0.566488391049867	896.74729267932	823.490789025883	860.119040852602	426.728525438639	376.679897938112	1629.71598256663	1431.88369839476	633.816934896059	661.922607180253
ANKRD44-AS1	chr2	197197991	197199273	.	+	-1.26971908283927	0.495518603142843	0.206942008093644	0.0861523859915682	0.146547197042606	0.167115146049986	0.152981987181688	0.169022607609067	0.0358158958051667	0.279404732250898	0.0767120382268701
ANKRD44-IT1	chr2	197250858	197302519	.	-	-0.1350860412531	0.425470697172919	165.131381425689	146.292752745812	155.712067085751	46.2630429315044	38.3984787826038	350.299354269792	293.511266123341	98.8584743564085	106.987722647075
ANKRD45	chr1	173608336	173669851	.	-	0.577734070686163	0.784455254963839	0.216464259187659	0.284264715138571	0.250364487163115	0.0278525243416643	0.420700464749643	0.366215649819646	0.286527166441333	0.254004302046271	0.178994755862697
ANKRD46	chr8	100509752	100559759	.	-	-0.0451697742989792	0.830543255972647	28.4550113180904	27.5142339089955	27.984622613543	25.5129122969645	24.3623814586839	32.9312380491666	30.300247851171	26.9244560169047	27.8720405557628
ANKRD49	chr11	94493984	94499578	.	+	-0.07531445366854	0.721098001212776	26.6535042338889	25.1951517727721	25.9243280033305	27.1840637574643	25.1655368913878	23.1279268078407	24.8204157929805	29.6423020487998	25.5962500883657
ANKRD50	chr4	124664049	124712732	.	-	-0.238313155132219	0.668966591381251	4.66301613813164	3.88173853293982	4.27237733553573	7.24165632883271	3.59507669876968	3.66215649819646	5.65891153721634	3.0988524849645	2.45478522325984
ANKRD52	chr12	56237807	56258384	.	-	0.204315159684065	0.229195606418069	57.3039419178138	66.6188358944111	61.9613889061125	53.2540265412621	73.8902998087555	51.4392135823595	50.3571495020643	67.2095383214432	75.586928332876
ANKRD53	chr2	70978445	70985499	.	+	0.598775519729102	0.387137167317841	0.827792595273368	1.26214878810803	1.0449706916907	0.724165632883272	1.33859238783977	0.788772168842314	1.54008351962217	0.965216347775828	0.946115138131398
ANKRD54	chr22	37830855	37849318	.	-	-0.0480378884587484	0.866184453707915	14.8743751700124	14.2402646722091	14.5573199211108	16.2101691668486	14.3803067950787	10.3667199333561	11.2461912828223	18.0343054452852	17.0556431657741
ANKRD55	chr5	56099680	56233330	.	-	1.49057424565858	0.439022220092799	0.116187999610137	0.27671626742129	0.196452133515714	0.0278525243416643	0.0764909935908442	0	0.1074476874155	0.304805162455525	0.562554946997048
ANKRD6	chr6	89433152	89633834	.	+	-0.492838779930469	0.0341124986976783	21.1619816104696	15.1099408551656	18.1359612328176	9.41415322748253	8.60523677896998	36.2271788975434	27.291712603537	17.8565024338528	9.48672206072294
ANKRD63	chr15	40278372	40282586	.	-	-0.453349963487827	0.874991369539863	0.134743466709336	0.0979429892573246	0.11634322798333	0.111410097366657	0.0764909935908442	0.0563408692030224	0.214895374831	0.228603871841644	0.0255706794089567
ANKRD7	chr7	118224704	118242730	.	+	0.0104019168123032	0.997761191625679	0.108074405984951	0.108546614706186	0.108310510345569	0.0835575730249929	0.114736490386266	0.0845113038045336	0.179079479025833	0.152402581227762	0.0511413588179134
ANKRD9	chr14	102501768	102509776	.	-	-0.232053245561434	0.62374339227233	3.73873072181522	3.27231381502169	3.50552226841845	3.67653321309969	4.58945961545065	2.64802085254205	1.86242658186867	4.8768825992884	3.37532968198229
ANKS1A	chr6	34889255	35091406	.	+	0.152993580682686	0.28682636719255	91.6639136519664	99.5582777815007	95.6110957167335	48.9647377926458	58.4773646002004	142.03533126082	145.627432343808	83.9992226867017	94.5603724543219
ANKS1B	chr12	98734791	99984654	.	-	-0.206021353178817	0.716919743740614	2.45892387570463	2.10782872229215	2.28337629899839	1.44833126576654	1.14736490386266	3.80300867120401	2.65037628958233	2.13363613718867	2.4803559026688
ANKS3	chr16	4696510	4734377	.	-	-0.251338202947561	0.344337050903595	15.1017976927101	12.8235815072872	13.9626895999986	16.015201496457	9.59961969565095	13.4372973049208	14.0756470514305	15.8498684476873	14.754282018968
ANKS6	chr9	98732009	98796555	.	-	-0.126213585133438	0.626544112367621	11.7113642581617	10.730356855538	11.2208605568498	10.1661713847075	10.326284134764	14.2542399083647	12.89372248986	10.7189815463526	9.00087915195276
ANKZF1	chr2	219229806	219236679	.	+	-0.339696672759462	0.0210484463697986	89.0987730980496	70.5398573511959	79.8193152246228	80.2431226283348	71.672060994621	73.7783682213579	53.294052958088	113.260518282432	86.6078911581364
ANLN	chr7	36389862	36453791	.	+	-0.83652757178338	0.683204868089866	0.262563520145543	0.169348599111565	0.215956059628554	0.473492913808293	0.229472980772533	0.140852173007556	0	0.177803011432389	0.255706794089567
ANO1	chr11	70078540	70189530	.	+	-0.190311758420292	0.955599471468482	0.195705749248254	0.116662849980363	0.156184299614308	0.0557050486833286	0.114736490386266	0	0.0358158958051667	0.508008604092541	0.178994755862697
ANO10	chr3	43365848	43691594	.	-	-0.374505548260317	0.0165992478071656	33.4580502617798	25.622969364512	29.5405098131459	16.8786297510486	12.3150499681259	60.9608204776703	45.7368989431978	22.5555820217088	18.8455907244011
ANO2	chr12	5562656	5946232	.	-	-0.170798320185479	0.9300357626967	0.294906435273893	0.308916972216259	0.301911703745076	0.250672719074979	0.229472980772533	0.0845113038045336	0.0358158958051667	0.533409034297168	0.588125626406004
ANO3	chr11	26189123	26663289	.	+	0.15665406082004	0.963391045165278	0.161207010726047	0.160819337757245	0.161013174241646	0	0.267718477567955	0.140852173007556	0.0358158958051667	0.330205592660152	0.178994755862697
ANO5	chr11	22193085	22283367	.	+	0.85385491495843	0.394127235127831	0.435340565614031	0.836277227650141	0.635808896632086	1.00269087629991	2.17999331733906	0.0563408692030224	0.143263583220667	0.254004302046271	0.30684815290748
ANO6	chr12	45216095	45440404	.	+	0.0812287544406877	0.622280918452702	111.619301509239	117.971761794379	114.795531651809	76.1488015501102	76.10853862289	159.782705059772	163.033957705119	98.9346756470224	114.761209187398
ANO7	chr2	241188677	241225975	.	+	0.820937756128829	0.193614875873041	1.05358128636944	1.91759953631838	1.48559041134391	0.7798706815666	2.83016676286124	1.18315825326347	1.57589941542733	1.19382021961747	1.40638736749262
ANO8	chr19	17323223	17334855	.	-	-0.330066914366786	0.130678217051337	26.6611127928066	20.7302410996417	23.6956769462242	24.5659264693479	21.4174782054364	20.170031174682	19.985269859283	35.2303966938177	20.7889623594818
ANO9	chr11	417938	442011	.	-	0.0689450840403025	0.919967573622687	4.79278485314607	4.1701472181282	4.48146603563714	2.59028476377478	3.25086722761088	1.83107824909823	3.18761472665983	9.90616777980455	5.98353898169587
ANP32A	chr15	68778536	68820895	.	-	-0.0464760461047085	0.804744695748407	82.6655602715599	80.2005901623788	81.4330752169694	80.6052054447764	83.5281650012019	80.5956133949236	72.1690300474109	86.7932700092107	84.8946556377363
ANP32A-IT1	chr15	68803821	68807101	.	-	-0.0913442236381563	0.860798816890795	3.33403030796354	3.2053946187211	3.26971246334232	2.56243223943311	2.06525682695279	4.42275823243726	4.69188235047683	3.02265119435062	2.86391609380315
ANP32B	chr9	97983341	98015942	.	+	0.0119872406709418	0.957558565399351	77.1622840594363	77.9261319880402	77.5442080237382	79.1290216546682	83.719392485179	71.3275404110264	69.6619173410492	81.0273723527603	80.3942160617599
ANP32E	chr1	150218417	150236112	.	-	0.222303387299912	0.138367109085168	39.5641224911123	46.8689778810479	43.2165501860801	48.3519822571292	62.8373512348785	34.1989076062346	36.102422971608	36.1448121811843	41.7057781160084
ANPEP	chr15	89784895	89814852	.	-	-0.434493001697737	0.294972793226407	11.3177640788689	7.46836938230808	9.39306673058849	17.0735974214402	7.34313538472105	1.46486259927858	2.11313785250483	15.392660704004	12.8109103838873
ANTKMT	chr16	721146	722590	.	+	-0.167727608199266	0.558070562435159	9.15796578639894	8.04984225072689	8.60390401856291	11.0574521636407	8.33751830140202	6.47919995834758	6.5543089323455	9.93156821000918	9.23101526663337
ANTXR1	chr2	69013144	69249327	.	+	-0.053613133410493	0.980385896759749	0.333400181549727	0.347539937676779	0.340470059613253	0.306377767758307	0.152981987181688	0.309874780616623	0.393974853856833	0.381006453069406	0.460272229361221
ANTXR2	chr4	79901146	80073472	.	-	-0.386534653198258	0.063552214570568	21.3822723503243	17.3645523173775	19.3734123338509	9.33059565445754	5.43086054494994	22.5081772466075	19.6987426928417	32.283946790081	26.8236426999956
ANTXRLP1	chr10	46219025	46269608	.	-	-1.28033029450601	0.112712395463638	1.53625687748872	0.79285761235178	1.16455724492025	0.445640389466629	0.267718477567955	2.92972519855717	2.0415060608945	1.24462108002673	0.15342407645374
ANXA1	chr9	73151865	73170393	.	+	0.418805902738604	0.00557332868584184	163.259359685541	216.048574697444	189.653967191492	213.155368786757	255.135709122261	111.949307106406	153.936720170606	164.670989016597	239.060281794336
ANXA11	chr10	80150889	80205808	.	-	-0.160543212242906	0.266778334780014	212.085321140101	188.701242067254	200.393281603678	190.316298826592	185.490659457797	270.66153565132	227.072779404757	175.288368842131	153.577500530194
ANXA13	chr8	123680794	123737393	.	-	-0.642380576152158	0.869464761264554	0.0987181820572874	0.0766587402416176	0.0876884611494525	0.0835575730249929	0.267718477567955	0	0	0.203203441637016	0
ANXA2	chr15	60347151	60397986	.	-	0.0281953334492392	0.894186725390692	63.5843560524049	64.3899782329764	63.9871671426906	78.7390863138849	74.5787187510731	55.0450292113529	61.1377341394195	56.9731649489785	57.4828873113347
ANXA2P1	chr4	153307469	153308811	.	-	-0.871086772304701	0.556794589147509	0.370751565885739	0.183432745954131	0.277092155919935	0.612755535516614	0.191227483977111	0.197193042210578	0.214895374831	0.304805162455525	0.15342407645374
ANXA2P2	chr9	33624225	33625534	.	+	-0.376477779323446	0.710546451306801	0.774974479267767	0.596594857380788	0.685784668324277	1.05839592498324	0.497191458340488	0.450726953624179	0.429790749662	0.812813766548066	0.818261741086615
ANXA2R	chr5	43039080	43040345	.	-	0.847732219164105	0.00101083102714128	8.77358625219723	15.7344967534114	12.2540415028043	10.1104663360241	20.4230952887554	5.88762083171584	11.819245615705	10.3125746630786	14.9844181336486
ANXA4	chr2	69643808	69827112	.	+	0.441134039195114	0.00225091695496241	72.2643127888676	97.6657606719429	84.9650367304052	52.9476487735038	72.7046894080974	98.8782254513043	130.620572001443	64.974300463436	89.6763726872112
ANXA5	chr4	121667946	121696980	.	-	-0.0303947048390226	0.914857487487832	17.6868757635498	17.1969177933193	17.4418967784346	23.6189406417313	22.564843109299	12.9583999166952	14.0040152598202	16.484879202803	15.0611301718755
ANXA6	chr5	151100706	151157779	.	-	0.0710408543547321	0.686304744904098	347.992858120601	366.597523868156	357.295190994379	384.810476304434	425.595888339457	357.595496831583	361.99125890282	301.579307819537	312.24356626277
ANXA7	chr10	73375101	73414058	.	-	-0.258343118543797	0.0665549169268321	46.3451280571152	38.7097669107947	42.5274474839549	48.7697701222542	38.6661972601718	43.8331962399514	38.466272094749	46.4319864140583	38.995286098659
ANXA9	chr1	150982292	150995633	.	+	-3.276654791229	0.131201179187816	0.225662195139804	0.0215988265294444	0.123630510834624	0.222820194733314	0.0764909935908442	0.22536347681209	0	0.228603871841644	0
AOAH	chr7	36512941	36724549	.	-	0.000680363791087326	0.998069954150239	2092.19092321655	2007.93041467739	2050.06066894697	1176.79700595966	1195.70721181208	3624.43628626503	3160.60954122274	1475.35858800556	1667.48957493748
AOAH-IT1	chr7	36597834	36600120	.	-	-0.0774710230429017	0.813015599222941	22.3594115082664	20.1189632825947	21.2391873954305	10.9738945906157	8.6434822757654	43.3542988517257	34.4548917645703	12.7764163929274	17.2602086010458
AOC1	chr7	150852517	150861504	.	+	-1.11359973789659	0.610640077933061	0.269854199423243	0.145754590544747	0.207804394983995	0.473492913808293	0.0764909935908442	0	0	0.330205592660152	0.30684815290748
AOC2	chr17	42844580	42850707	.	+	0.303232073773636	0.626698273509619	1.34549136330237	1.65038615789227	1.49793876059732	0.946985827616586	1.26210139424893	1.35218086087254	1.934058373479	1.72722925391464	1.73880619980906
AOC3	chr17	42851184	42858131	.	+	0.144089641885789	0.939136065835736	0.381050347699847	0.450739158399082	0.415894753049464	0.3899353407833	0.72666443911302	0.507067822827202	0.143263583220667	0.254004302046271	0.485842908770177
AOPEP	chr9	94726669	95087218	.	+	0.291955931138563	0.0714553629457112	57.369297117687	66.744423017576	62.0568600676315	23.7860557877813	28.6458770997712	109.836524511292	115.721159346494	38.5070521902146	55.8719345085704
AOX1	chr2	200586014	200671494	.	+	1.61878174159447	0.544348805853242	0.0895933978319708	0.25571071991827	0.17265205887512	0	0.611927948726754	0.0281704346015112	0.143263583220667	0.228603871841644	0.0767120382268701
AOX3P-AOX2P	chr2	200695723	200794915	.	+	0.519460205913768	0.581045612741841	0.550793576055523	0.843522096302064	0.697157836178794	0.919133303274921	1.721047355794	0.22536347681209	0.286527166441333	0.508008604092541	0.588125626406004
AP1AR	chr4	112231787	112273110	.	+	-0.0705581465211404	0.778615179927503	15.3494724603937	14.5771628620743	14.963317661234	16.0430540207986	15.3364442149643	16.6768972840946	15.2217557171958	13.3352258574292	13.1944705750217
AP1B1	chr22	29327680	29388583	.	-	0.215722815299858	0.104372247911521	77.6766087807154	90.2551537999975	83.9658812903564	81.6078963210764	96.225669937282	76.0601734240803	85.098568433076	75.3630764171285	89.4462365725306
AP1G1	chr16	71729002	71808834	.	-	0.0288186267415506	0.892156528113372	128.156930045608	130.890224666761	129.523577356185	118.038998159973	108.464228911817	152.542903367183	153.68600889997	113.895529037548	130.512747703315
AP1G2	chr14	23559567	23567791	.	-	0.209887807692518	0.13943788189485	93.7939387173263	108.27790293226	101.035920824793	80.6609104934598	104.792661219457	79.2152620994495	84.8478571624399	121.490257668731	135.141040676336
AP1M1	chr19	16197911	16245903	.	+	0.040313182959444	0.839003520151499	89.673973586616	92.5946997199109	91.1343366532634	91.2170172189505	102.650913398913	88.6241872563543	81.6244265399749	89.1809104484456	93.5119745985547
AP1M2	chr19	10572671	10587312	.	-	0.795549250626448	0.76876080612024	0.0722341313619559	0.13622347053131	0.104228800946633	0	0.0382454967954221	0.140852173007556	0.0716317916103334	0.0762012906138812	0.255706794089567
AP1S1	chr7	101154476	101161276	.	+	0.3667835468989	0.42265699069575	2.17489351074289	2.81963507105947	2.49726429090118	2.36746456904146	3.78630418274679	1.32401042627103	1.68334710284283	2.8194477527136	2.99176949084793
AP1S2	chrX	15825806	15854813	.	-	-0.156373527767151	0.450412134696615	19.9842835176044	17.7639465525466	18.8741150350755	24.0088759825146	18.3578384618026	17.8882259719596	17.3707094655058	18.0597058754898	17.5670567539533
AP1S3	chr2	223755326	223837582	.	-	0.52450796046146	0.0221392329365285	7.93866455833499	11.4434700524263	9.69106730538066	3.81579583480801	5.20138756417741	14.2260694737632	20.3792447131398	5.79129808665497	8.77074303727215
AP2A1	chr19	49767001	49807114	.	+	-0.0412947567431496	0.867539592237405	104.373346412005	102.585058612395	103.4792025122	101.773123944441	124.756810546667	100.089554139169	85.6716227659587	111.253884296267	97.3475765098982
AP2A2	chr11	925809	1012245	.	+	-0.0955148926469994	0.550917499101349	111.683457864656	104.196877647756	107.940167756206	111.549359988365	100.470920081574	123.301992250815	108.55798018546	100.204697157254	103.561251606275
AP2B1	chr17	35587322	35726411	.	+	0.0813700318116303	0.622230955379427	168.478296796784	177.716155763454	173.097226280119	157.617435249478	175.202620819829	187.924969226681	182.840148085376	159.895708138127	175.108012592536
AP2M1	chr3	184174846	184184091	.	+	-0.08933647575304	0.577694123465334	88.6373956144604	83.7148310515108	86.1761133329856	106.340937936474	107.163882020773	60.4255822202415	56.302588205722	99.1378790886594	87.6818596933125
AP2S1	chr19	46838136	46850846	.	-	-0.0411378798276431	0.919756015939499	8.43395668271687	8.50219995939184	8.46807832105436	9.7483835195825	11.5501400322175	5.94396170091886	4.6202505588665	9.60136261734903	9.3332979842692
AP3B1	chr5	78000522	78294755	.	-	0.404050541693823	0.00724036329051883	179.407952284561	238.87535387741	209.141653080985	106.201675314766	127.510486315937	298.127709387793	393.616694898782	133.911068038794	195.513414760883
AP3B2	chr15	82659281	82709908	.	-	1.00518022265362	0.476090160393879	0.231604558163709	0.393448195645589	0.312526376904649	0.0557050486833286	0.152981987181688	0.0845113038045336	0.3223430622465	0.533409034297168	0.639266985223918
AP3D1	chr19	2100988	2151566	.	-	0.152989775727052	0.277455044629481	200.347478039845	223.733773806594	212.04062592322	222.151734149114	258.157103369099	164.684360680435	175.999311986589	214.20182791562	237.040198121029
AP3M1	chr10	74120255	74150828	.	-	0.0390120022421865	0.84050472523802	47.1495461395742	48.4131570861682	47.7813516128712	45.1767944821795	46.2005601288699	50.1715440252915	49.7840951691817	46.1017808213981	49.2491285416506
AP3M2	chr8	42152946	42171183	.	+	-0.298772430819403	0.163366771330255	15.0890783091011	12.4713837575343	13.7802310333177	15.9594964477736	15.3364442149643	12.8175477436876	8.88234215968134	16.484879202803	13.1944705750217
AP3S1	chr5	115841935	115914081	.	+	0.151121428642561	0.430471533739609	27.2525997311633	30.7357911732986	28.9941954522309	24.8165991884229	22.5265976125036	33.0720902221742	40.5794099472538	23.8764043923494	29.0994331673927
AP3S2	chr15	89830599	89893994	.	-	-0.0581692621290098	0.762075543866976	39.3500846911987	37.4649969551769	38.4075408231878	34.3978675619554	34.7651565870387	50.8194640211262	45.3071081935358	32.8427562545828	32.3469094523302
AP4B1	chr1	113894195	113905028	.	-	0.0317369724271962	0.894165258737998	49.1556757222256	51.1272745050486	50.1414751136371	46.625125747946	46.0475781416882	45.1572066662225	40.5794099472538	55.6777430085425	66.6883318985591
AP4B1-AS1	chr1	113812612	113901237	.	+	-0.916622415502831	0.0341882377913322	4.97943611301787	2.57901102155879	3.77922356728833	8.68998759459926	3.2891127244063	2.39448694112845	1.00284508254467	3.86086539110331	3.40090036139124
AP4E1	chr15	50908683	51005895	.	+	-0.124076409425908	0.434712381441432	55.5209165995282	51.7307197987595	53.6258181991439	43.143560205238	35.7977850005151	75.2432308206364	73.8881930460589	48.1846160981775	45.5158093479429
AP4M1	chr7	100101643	100109024	.	+	-0.0498302486211192	0.905540747113588	5.91354818624329	5.73995339619856	5.82675079122093	7.74300176698267	7.64909935908442	2.87338432935414	2.72200808119267	7.11212045729558	6.82737140219144
AP4S1	chr14	31025106	31096450	.	+	0.0818444205516442	0.805772692267769	9.1676898773361	9.54142234662239	9.35455611197925	7.77085429132434	7.76383584947069	12.4795025284695	11.4969025534585	7.26452303852334	9.35886866367816
AP5B1	chr11	65773898	65780976	.	-	0.2180182231731	0.12419637232406	35.2326533043232	41.0885674010204	38.1606103526718	37.3502351421718	44.3265307858942	29.8606606776019	33.5594943694412	38.48165176001	45.3623852714892
AP5M1	chr14	57268971	57298742	.	+	0.0605645927765938	0.750275345197969	35.7970056523225	37.2258280619599	36.5114168571412	36.0690190224553	36.600940433219	39.2977562691081	39.3616694898782	32.0299424880347	35.7222391343125
AP5S1	chr20	3820524	3828838	.	+	-0.191687492005962	0.395292302901965	11.8666311066231	10.3837431090558	11.1251871078395	11.6423551748157	10.4027751283548	13.5499790433269	11.7476138240947	10.4141763838971	9.02644983136172
AP5Z1	chr7	4775623	4794397	.	+	0.304885316656983	0.0352327251490971	63.4641429821408	78.8144406041622	71.1392917931515	63.0302625851863	87.0467507063807	56.0309944224058	63.4657673667554	71.3244080145928	85.9174828140945
APAF1	chr12	98645290	98735433	.	+	-0.114891727611325	0.432202351628286	79.5805343496626	73.4863826278699	76.5334584887662	78.0984782540267	70.1804866195996	86.4268933574364	80.2992383951837	74.2200570579203	69.9869495423145
APBA1	chr9	69427532	69672371	.	-	-0.217993713230425	0.854742156531786	0.645146613668935	0.535525537693791	0.590336075681363	0.891280778933257	0.573682451931332	0.647919995834758	0.680502020298167	0.406406883274033	0.383560191134351
APBA2	chr15	28885974	29118313	.	+	-0.558177466887957	0.00124526367409192	231.517826028474	160.651189754616	196.084507891545	205.941564982266	159.827931108069	341.284815197308	236.45654410571	147.347895617042	85.7640587376408
APBA3	chr19	3750772	3761692	.	-	-0.106079830439403	0.663357762631659	19.1597488409327	18.0090518470088	18.5844003439708	19.7195872338983	22.3736156253219	14.7613077311919	12.4997476360032	22.9873893351875	19.1524388773086
APBB1	chr11	6395124	6419453	.	-	-0.0671120938412674	0.721019967410029	40.9479754840832	39.0781411309202	40.0130583075017	37.5173502882218	39.2016342153077	45.5515927506436	42.5851001123432	39.777073700446	35.466532340223
APBB1IP	chr10	26438341	26567803	.	+	-0.33910148203911	0.0211309472457321	345.009316856984	274.152700367607	309.581008612296	261.590908616911	189.162227150158	491.37689075416	391.611004733692	282.071777422383	241.694061773459
APBB2	chr4	40810027	41214542	.	-	-1.18167771786106	0.57067994729773	0.251835581209491	0.204335039537391	0.228085310373441	0.278525243416643	0.0382454967954221	0.140852173007556	0	0.330205592660152	0.485842908770177
APBB3	chr5	140558268	140564604	.	-	0.534793035137572	0.0051993340447766	13.5739398810959	19.7040386570407	16.6389892690683	12.0601430399406	17.937137997053	11.3245147098075	15.902257737494	17.3230933995557	25.2126898972313
APC	chr5	112707498	112846239	.	+	-0.17298812887753	0.237858581240031	155.802869987654	139.511574741431	147.657222364542	147.284148718721	115.118945354221	185.840357066169	179.258558504859	134.292074491863	124.171219209894
APC2	chr19	1450149	1473244	.	+	0.145940425439287	0.893983504794343	1.20293007810156	1.20237643872586	1.20265325841371	1.75470903352485	1.22385589745351	0.422556519022668	1.32518814479117	1.42242409145912	1.07396853517618
APCDD1L	chr20	58459101	58515399	.	-	0.360439322795796	0.866117422268456	0.172056062135066	0.223462748945562	0.197759405540314	0.278525243416643	0.267718477567955	0.140852173007556	0.1074476874155	0.101601720818508	0.281277473498524
APCDD1L-DT	chr20	58515379	58619892	.	+	0.873966488165025	0.0365986523852994	1.89500668118482	3.33315121946347	2.61407895032414	1.11410097366657	2.63893927888413	2.90155476395565	4.29790749662	1.67642839350539	3.06848152907481
APEH	chr3	49674351	49683971	.	+	0.0757866728379949	0.708489209505195	44.7055072784962	48.3420078849955	46.5237575817458	51.9171053728622	63.8699796483549	29.6352972007898	27.3991602909525	52.5534900933734	53.749568117627
APEX1	chr14	20455226	20457767	.	+	0.477914182567055	0.0315842697244777	13.8529603384179	19.7696623167398	16.8113113275788	13.7034419760988	23.8651900003434	11.9724347056423	13.0011701772755	15.8752688778919	22.425485841655
APEX2	chrX	55000363	55009057	.	+	0.21473281268452	0.380742231859065	11.9534806493706	14.1062826605971	13.0298816549839	12.4779309050656	15.5276716989414	11.240003406003	10.2433462002777	12.1414056378117	16.518658898186
APH1A	chr1	150265399	150269209	.	-	0.494125242881572	0.00253033280610573	24.0813518347	34.0927051933872	29.0870285140436	31.2505323113473	43.9823213147354	17.2684764107264	22.8863574195015	23.7240018111217	35.415390981405
APH1B	chr15	63277550	63309126	.	+	-0.435930605025195	0.0468468003617857	13.1157761007424	10.0244069228423	11.5700915117923	9.33059565445754	6.31050697124465	18.6206572715989	15.9380736332992	11.4047931618775	7.85019857854971
API5	chr11	43311996	43344529	.	+	0.102673948648313	0.506077415080663	75.8208979920412	81.2489284233582	78.5349132076997	81.8307165158097	82.8015005620889	75.5812760358546	81.015556311287	70.0543865043614	79.9339438323987
APIP	chr11	34882296	34916379	.	-	0.19554015340288	0.176089128374396	36.5814863100509	42.1671994275158	39.3743428687833	26.6270132706311	28.722368093362	48.4249770799978	56.4458517889427	34.6969876595206	41.322217924874
APLF	chr2	68467585	68580162	.	+	-0.292608791728241	0.140819353402754	15.9964496962263	13.1254324321067	14.5609410641665	14.6225752793738	11.7031220193992	16.6768972840946	15.3292034046113	16.68808264444	12.3506381545261
APLP1	chr19	35868445	35879797	.	+	0.465564613025543	0.859096533168466	0.108024525485505	0.141016743848703	0.124520634667104	0.167115146049986	0.305963974363377	0	0.0358158958051667	0.152402581227762	0.102282717635827
APLP2	chr11	130069894	130144811	.	+	-0.0489055124173568	0.788109121793331	163.608087588373	158.803275574286	161.205681581329	210.091591109174	204.651653352304	146.880646012279	151.357975672634	133.860267178385	120.463470695595
APMAP	chr20	24962925	24992751	.	-	-0.0402789570309561	0.85549865007289	356.717309800123	346.656706355583	351.687008077853	333.03263355328	358.169077489128	384.892647960448	323.345907329045	352.227765647563	358.449783954755
APOA1	chr11	116835751	116837950	.	-	-1.07205436516095	0.622487593213633	0.171222861280486	0.10522383876801	0.138223350024248	0.19496767039165	0.0764909935908442	0.112681738406045	0	0.203203441637016	0.204565435271654
APOA1-AS	chr11	116836117	116855729	.	+	-0.239529313905985	0.873494108536497	0.718889162180607	0.476365319122032	0.597627240651319	1.5597413631332	0.458945961545065	0.253533911413601	0.358158958051667	0.355606022864779	0.588125626406004
APOA2	chr1	161222292	161223628	.	-	0.0482483668742255	0.987271480440228	0.190430911145443	0.164924437092909	0.177677674119176	0.445640389466629	0.344209471158799	0.0563408692030224	0.143263583220667	0.0762012906138812	0.0511413588179134
APOBEC2	chr6	41053201	41064891	.	+	-1.53813984113724	0.218750296550328	0.501011624170169	0.152341405003379	0.326676514586774	0.891280778933257	0.152981987181688	0.422556519022668	0.250711270636167	0.203203441637016	0.0767120382268701
APOBEC3A	chr22	38957609	38963184	.	+	6.47625038850282	1.15120672471027e-06	0.0542444938752338	5.48859540797965	2.77141995092744	0.111410097366657	4.70419610583692	0.0281704346015112	1.074476874155	0.0254004302046271	10.5095492370812
APOBEC3A_B	chr22	38957522	38992778	.	+	2.83768254197465	0.00497116469676271	0.99985076993155	7.11376957374526	4.0568101718384	0.612755535516614	6.11927948726754	2.05644172591032	3.223430622465	0.355606022864779	11.8647952457559
APOBEC3B	chr22	38982347	38992779	.	+	1.00851821664916	0.121531263996059	0.814565131090389	1.42752899873416	1.12104706491228	0.501345438149957	1.14736490386266	1.63388520688765	2.14895374831	0.330205592660152	1.02282717635827
APOBEC3C	chr22	39014257	39020352	.	+	0.0247254170047507	0.900833599877091	100.501560017561	101.91422480726	101.207892412411	127.620266533506	129.958198110844	67.2991682630103	70.4140511529577	106.580205138615	105.376769844311
APOBEC3D	chr22	39021127	39033277	.	+	-0.140835846761593	0.340509548058614	70.9640519743852	63.900404146377	67.4322280603811	79.1568741790099	71.3278515234622	53.4111440044652	52.219576083933	80.3161603070308	68.1458606248696
APOBEC3F	chr22	39040864	39055970	.	+	0.347725336697351	0.0209637223396259	65.3706060124805	82.5993122843102	73.9849591483954	77.2350499994351	85.4786853377684	48.5376588184038	66.1161436563377	70.3337912366123	96.1713252570862
APOBEC3G	chr22	39077005	39087743	.	+	-0.0688328390051659	0.688305982244252	224.214214384704	211.236062061868	217.725138223286	269.584583102969	251.158177455537	124.400639200273	125.60634658872	278.642719344759	256.908616021788
APOBEC3H	chr22	39097224	39104067	.	+	-0.114469146382123	0.821078940840947	4.66266811338217	3.97444271911737	4.31855541624977	5.18056952754956	3.9775316667239	1.15498781866196	1.68334710284283	7.62012906138812	6.16253373755857
APOBR	chr16	28494643	28498964	.	+	-0.0564498831057727	0.793153237970041	55.216855451083	53.8721534760039	54.5445044635435	70.9403794982189	71.7485519882119	45.9459788350648	37.2127157415682	48.768825992884	52.6755995824508
APOC4-APOC2	chr19	44942238	44949565	.	+	0.00396980022593928	0.99994547642593	0.0812329569415739	0.0763857486487421	0.078809352795158	0.167115146049986	0.114736490386266	0	0.143263583220667	0.0762012906138812	0
APOE	chr19	44905796	44909395	.	+	-0.167720273662965	0.925790581006879	0.351851745507637	0.30381919479331	0.327835470150473	0.473492913808293	0.305963974363377	0.22536347681209	0.393974853856833	0.355606022864779	0.23013611468061
APOL1	chr22	36253071	36267531	.	+	1.54782621112445	6.2312821487989e-07	53.4698188131109	149.195475788074	101.332647300592	77.4300176698267	178.300506060258	30.4240693696321	108.951955039317	52.5534900933734	160.328159894159
APOL2	chr22	36226209	36239954	.	-	0.780721949928174	5.2605896395276e-05	102.518161175941	173.591728171567	138.054944673754	126.004820121689	188.091353239886	75.5249351666515	145.340905177366	106.021395674113	187.330797350017
APOL3	chr22	36140323	36166177	.	-	0.688330647182471	0.00016882386419378	113.104175823983	182.24415017099	147.674162997486	121.99405661649	171.722280611445	109.470308861473	178.685504171977	107.850226648847	196.306105822561
APOL4	chr22	36189128	36204833	.	-	-0.554477230923024	0.745950443840364	0.290187166398516	0.196028978333048	0.243108072365782	0.3899353407833	0.344209471158799	0.309874780616623	0.143263583220667	0.177803011432389	0.127853397044784
APOL6	chr22	35648446	35668404	.	+	1.82924986477462	9.81970093897096e-08	220.822667752438	772.469161160439	496.645914456439	275.907106128526	800.669475412162	206.658308236686	745.937661934206	179.911247139373	770.802560103591
APOLD1	chr12	12725917	12791465	.	+	-0.729361577212325	0.00216050942159382	28.035045881252	17.0573330676689	22.5461894744604	23.229005300948	10.5557571155365	40.3682327839656	24.7845998971753	20.5235476053387	15.8282505541442
APOM	chr6	31652404	31658210	.	+	-0.249752237337376	0.751060777060288	1.32694858125607	1.10009027064131	1.21351942594869	1.19765854669156	1.22385589745351	1.07047651485743	1.1819245615705	1.70182882371001	0.920544458722442
APOO	chrX	23833361	23907938	.	-	0.275168010795992	0.413112525831786	4.62119247964332	5.8684894825029	5.24484098107311	3.28659787231639	3.70981318915595	6.36651821994153	9.63447597158984	4.21647141396809	4.29587414070473
APOOL	chrX	85003877	85093315	.	+	0.0351635512811666	0.92467455947574	13.3177989338688	13.7057957515631	13.5117973427159	10.6396642985158	8.41400929499287	20.0855198708775	20.6657718795812	9.24575659448425	12.0437900016186
APP	chr21	25880550	26171128	.	-	-0.413946624633806	0.304532579337857	3.72456287406426	2.63404928359025	3.17930607882726	6.04399778214115	3.55683120197426	2.11278259511334	1.96987426928417	3.02265119435062	2.40364386444193
APPBP2	chr17	60443149	60526242	.	-	-0.185703981930141	0.249049796825292	60.6494208096883	53.6410689167422	57.1452448632153	54.590947709662	41.2668910422605	73.9473908289669	66.1519595521429	53.4171047203307	53.4938613235374
APPL1	chr3	57227729	57273470	.	+	-0.289557387369603	0.0373657992202552	67.0415896558328	54.7464679353874	60.8940287956101	71.4695774607106	54.9587788950216	67.834406520439	55.5862702896187	61.8246471180623	53.6984267588091
APPL2	chr12	105173297	105236230	.	-	-0.319872909152278	0.0157649489168495	126.936693885711	101.481632945656	114.209163415683	89.3230455637174	71.3278515234622	168.374687613232	131.945760146234	123.115885201827	101.157607741833
APRT	chr16	88809339	88811928	.	-	0.299820872079383	0.105573921976681	17.0606260539612	21.1704607959966	19.1155434249789	19.41320946614	27.4220212023177	11.4371964482135	13.7174880933788	20.3203441637016	22.3743444828371
APTR	chr7	77657660	77697345	.	-	-0.0872414771740515	0.798599674599359	7.50515228578652	7.07226811699084	7.28871020138868	7.24165632883271	6.15752498406296	8.39478951125034	8.02276066035733	6.88351658545393	7.03193683746309
APTX	chr9	32972606	33025120	.	-	-0.0984923370991149	0.691781977252399	33.1789248647348	32.1606620012799	32.6697934330074	31.4176474573973	22.4118611221174	42.706378855891	49.2468567321042	25.4258306348317	24.8547003855059
AQP1	chr7	30911694	30925517	.	+	-0.514241159732144	0.844327375888804	0.180960442353848	0.13874112856242	0.159850785458134	0.278525243416643	0	0.140852173007556	0.250711270636167	0.127002151023135	0.15342407645374
AQP11	chr11	77589635	77610356	.	+	-1.3758010395054	0.0870712534637329	1.24294341466015	0.504252479029636	0.873597946844895	1.36477369274155	0.344209471158799	1.0141356456544	0.895397395129167	1.34622280084523	0.30684815290748
AQP3	chr9	33441161	33447593	.	-	-0.882188422013595	0.265745951504884	1.13087794959575	0.61471666837	0.872797308982874	0.891280778933257	0.956137419885553	0.676090430436269	0.286527166441333	1.80343054452852	0.613696305814961
AQP7P3	chr9	65877574	65912559	.	+	-0.512876113122588	0.877945281561498	0.118178680565132	0.0540171171710717	0.0860978988681021	0.0557050486833286	0.0764909935908442	0.309874780616623	0.0716317916103334	0	0.0255706794089567
AQP9	chr15	58138169	58185911	.	+	-3.5669147137675	0.127044947464238	0.269576642219144	0.0213107801802511	0.145443711199698	0.445640389466629	0	0	0	0.355606022864779	0.0511413588179134
AQR	chr15	34851782	34969742	.	-	-0.11471612099347	0.438753355140456	106.627899443405	99.2247124940635	102.926305968734	91.2727222676339	78.4032684306153	132.654576538516	128.579065940548	95.962825313081	90.6991998635694
ARAF	chrX	47561100	47571921	.	+	0.264956086942116	0.056089241981713	73.3624828800821	88.8109988512187	81.0867408656504	84.0310659388011	110.338258254793	61.5805700389035	72.1690300474109	74.4740613599665	83.9485404996049
ARAP1	chr11	72685069	72752389	.	-	0.0294237911433478	0.890074681961374	334.835286375399	343.602068921024	339.218677648211	370.995624230968	390.754240758828	298.07136851859	281.011518487338	335.438081282305	359.037909581161
ARAP1-AS2	chr11	72700474	72705607	.	+	-0.458432945753528	0.41560199952456	2.62057104431232	1.55833438781215	2.08945271606224	5.65406244135785	2.56244828529328	0.92962434184987	0.9670291867395	1.29542194043598	1.20182193222097
ARAP2	chr4	36005404	36244514	.	-	0.22740586368774	0.16405868857456	509.50007772108	601.813409837845	555.656743779463	449.094102484995	448.351958932733	630.003599428197	752.993393407824	449.409811610467	604.081730357193
ARAP3	chr5	141653402	141682230	.	-	-0.493345850593284	0.00292035951077546	49.4248130463363	35.0450000480645	42.2349065472004	45.6502873959878	37.0981318915594	45.185377100824	30.8733021840537	57.4303726926618	37.1541971812141
ARC	chr8	142611049	142614479	.	-	-0.106908991074759	0.9388063143056	0.801180244486866	0.660316403020653	0.730748323753759	1.83826660654984	1.45332887822604	0.197193042210578	0.429790749662	0.381006453069406	0.204565435271654
ARCN1	chr11	118572387	118603032	.	+	0.216880556255027	0.113103315911475	125.493481138522	147.254785854718	136.37413349662	149.512350666054	181.589618784664	105.554618451862	110.671118037965	121.414056378117	149.51176250417
AREG	chr4	74445136	74455004	.	+	0.382774468988147	0.82225128524528	0.350738746484269	0.540415677811689	0.445577212147979	0.222820194733314	0.994382916680975	0.366215649819646	0.1074476874155	0.457207743683287	0.536984267588091
AREL1	chr14	74661256	74713080	.	-	-0.0649417000607385	0.710193711731985	73.0129726340894	69.5247824947613	71.2688775644254	66.6789432739443	62.2254232861518	87.7227333491059	80.0485271245475	64.6440948707759	66.3047717074247
ARF1	chr1	228082660	228099212	.	+	0.315283499226487	0.026511654806412	159.650815679482	201.525103629052	180.587959654267	203.212017596783	260.604815164006	115.639634039204	129.510279231483	160.098911579764	214.46128820292
ARF3	chr12	48935723	48957487	.	-	0.0442670049740858	0.818069080247037	66.2944972761089	69.1273252307919	67.7109112534504	81.3572236020014	89.4562170044923	53.7210187850819	50.8227561475315	63.8058806740232	67.1230334485114
ARF4	chr3	57571363	57597344	.	-	0.122699665313997	0.560854673030966	25.6784867828345	28.1675323353165	26.9230095590755	32.3646332850139	34.7269110902433	21.9165981199757	19.985269859283	22.7587854633458	29.7898415114346
ARF4-AS1	chr3	57597789	57600915	.	+	-0.339917969191218	0.562141712858583	1.86443432967107	1.47641235236631	1.67042334101869	1.50403631444987	1.56806536861231	2.02827129130881	1.1819245615705	2.05743484657479	1.66209416158219
ARF5	chr7	127588411	127591700	.	+	0.123438453910829	0.483388584069929	24.8001720724662	27.208140409284	26.0041562408751	29.7464959968975	34.9181385742204	15.9162955498538	16.8334710284283	28.7278865614332	29.8665535496614
ARF6	chr14	49893082	49897054	.	+	0.284610892392048	0.0298263621388025	143.629834841625	174.597162331911	159.113498586768	180.762882977401	218.649505179428	112.202841017819	140.183416181422	137.924336011125	164.982023546589
ARFGAP1	chr20	63272785	63289790	.	+	0.118506088644828	0.471672462335653	45.3752023640591	49.5325989807401	47.4539006723996	51.276497313004	51.6696661706153	35.9736449861298	37.4634270122043	48.8704277137025	59.4262589464154
ARFGAP2	chr11	47164298	47177125	.	-	0.123669556760171	0.406510180729235	61.4745300863812	67.1541684861859	64.3143492862835	65.3977271542278	70.1422411228042	54.9886883421499	57.377065079877	64.0344845458648	73.9248341712938
ARFGAP3	chr22	42796503	42857273	.	-	-0.198410006755682	0.149363947781567	83.6567553294822	72.7086783934869	78.1827168614846	88.8217001255674	72.7811804016883	87.8072446529104	75.9296991069534	74.3470592089434	69.4243945953175
ARFGEF1	chr8	67197660	67343781	.	-	0.0102726421657257	0.966800136927437	235.355302510743	234.974124756484	235.164713633613	189.313607950292	184.343294553935	329.284210057065	314.929171814831	187.480575340352	205.664974486239
ARFGEF2	chr20	48921711	49036693	.	+	0.07723946615864	0.62649957768119	108.787284000862	114.261393127323	111.524338564093	92.3032656682754	96.5698794084408	140.288764315526	142.86960836681	93.7783883154831	103.356686171003
ARFGEF3	chr6	138161939	138344663	.	+	-0.565282247226325	0.832923326597833	0.125859899091526	0.0972711020246344	0.11156550055808	0.111410097366657	0.229472980772533	0.0563408692030224	0	0.203203441637016	0.0767120382268701
ARFIP1	chr4	152779937	152912357	.	+	0.223603912249386	0.204598923792826	44.5092743184633	50.0912353477627	47.300254833113	31.278384835689	36.2184854652647	69.5246325965297	67.6204112801547	32.7411545337643	46.4363538066654
ARFIP2	chr11	6474681	6481331	.	-	-0.0198129903860602	0.942252477644221	20.0199661619714	19.7644354543586	19.892200808165	21.4464437430815	21.2262507214593	16.254340765072	15.902257737494	22.3523785800718	22.1442083681565
ARFRP1	chr20	63698642	63708013	.	-	0.20718088667257	0.216586288033354	36.9085277612679	43.522878678898	40.215703220083	41.3052935986881	54.6910604174536	30.4522398042336	29.6197458308728	38.9642599338979	46.2573590508027
ARG1	chr6	131573226	131584329	.	+	-0.863203969023363	0.719368494933789	0.145294244449182	0.0645939050676993	0.10494407475844	0.250672719074979	0.0764909935908442	0.169022607609067	0.0716317916103334	0.0254004302046271	0.0511413588179134
ARG2	chr14	67619920	67651705	.	+	-0.332389197162192	0.719562161450588	1.04179218197666	0.797900280260899	0.919846231118781	1.53188883879154	0.611927948726754	0.760601734240803	0.895397395129167	0.838214196752693	0.869403099904528
ARGLU1	chr13	106541673	106568137	.	-	-0.0511666047252319	0.789480920174	285.198149042552	275.280127891115	280.239138466833	274.180249619343	264.811819811503	280.746551238661	290.645994458928	300.66489233217	270.384364070308
ARHGAP1	chr11	46677081	46700619	.	-	0.0603118306447428	0.756365646646591	68.3429847557006	71.3927141409551	69.8678494483279	78.0984782540267	82.9162370524751	66.2286917481528	61.030286452004	60.7070281890587	70.2426563364041
ARHGAP10	chr4	147732088	148072776	.	+	-0.323316881677899	0.016850205139574	137.402391714625	106.768931249246	122.085661481936	62.723884817428	50.6752832539343	274.351862584118	206.478639316786	75.1598729754915	63.210719498941
ARHGAP11A	chr15	32615144	32639941	.	+	-0.0985174029522297	0.865972985766403	4.10914729574819	4.15289968166508	4.13102348870664	3.56512311573303	3.02139424683835	4.64812170924935	6.91246789039717	4.11486969314958	2.58263862030463
ARHGAP11A-SCG5	chr15	32615476	32697098	.	+	-0.102303470074599	0.832923326597833	5.59894673897943	5.73058846430691	5.66476760164317	4.62351904071627	3.21262173081546	7.09894951958082	10.0284508254467	5.08008604092541	3.98902598779725
ARHGAP11B	chr15	30626148	30649182	.	+	0.806823152151105	0.0406761772918948	2.02596639587782	3.48744516220496	2.75670577904139	1.39262621708321	2.86841225965666	2.73253215634659	4.29790749662	1.95583312575628	3.29861764375542
ARHGAP12	chr10	31805398	31928876	.	-	-0.278231079190497	0.0386826992913573	96.1375641600552	78.565324340849	87.3514442504521	73.3078440672604	61.8047228214021	130.936180027824	101.96785535731	84.1770256981341	71.9303211773952
ARHGAP15	chr2	143129419	143768352	.	+	0.371364124184109	0.0125787279757404	551.965685438213	701.762781280476	626.864233359345	182.796117254343	233.374021445666	1027.77013600153	1252.12371734863	445.345742777726	619.782127514293
ARHGAP17	chr16	24919391	25015369	.	-	0.38958488229438	0.00549446035917455	103.418447404394	134.169957782523	118.794202593458	82.554882148693	111.103168190701	138.401345197225	169.624082533269	89.3079125994687	121.793146024861
ARHGAP18	chr6	129576134	129710177	.	-	-0.032339493109359	0.884451960167926	50.924271221621	48.7871349480306	49.8557030848258	34.2586049402471	37.6718143434908	70.7923021535977	62.534554075821	47.7274083544942	46.1550763331669
ARHGAP19	chr10	97222173	97292673	.	-	-0.280298990923922	0.093587851063818	28.3496597716883	23.4954481182775	25.9225539449829	28.7716576449392	27.1925482215451	28.8465250319475	22.9221733153067	27.4324646209972	20.4054021683475
ARHGAP19-SLIT1	chr10	97153042	97292673	.	-	-0.281536949732715	0.0836044922527712	29.9867895407074	24.7658410012266	27.376315270967	29.4958232778225	27.727985176681	31.1283302346699	24.4264409391237	29.3374968863443	22.1697790475655
ARHGAP20	chr11	110577035	110713189	.	-	-1.69137034120628	0.352421824439525	0.259810444941899	0.085703537123991	0.172756991032945	0.222820194733314	0.152981987181688	0.112681738406045	0	0.43180731347866	0.102282717635827
ARHGAP21	chr10	24583614	24723887	.	-	-0.167621678918572	0.290144743099145	37.3625878917514	33.4200789131588	35.3913334024551	34.2307524159054	27.3072847119314	46.9037736115162	43.5879451948878	30.9631244194404	29.3807106408913
ARHGAP22	chr10	48446036	48656265	.	-	0.259234621879406	0.755303442538953	1.35077483361428	1.59442791760568	1.47260137560998	1.69900398484152	0.994382916680975	0.535238257428713	1.1819245615705	1.80343054452852	2.50592658207776
ARHGAP23	chr17	38428464	38512385	.	+	2.44023074347821	0.000228525552653286	0.521788087255551	2.98150968948064	1.75164888836809	0.668460584199943	3.40384921479257	0.281704346015112	1.14610866576533	0.609610324911049	4.32144482011368
ARHGAP24	chr4	85475150	86002666	.	+	-0.153796244140516	0.857869333769894	1.10272360821566	1.03206964370334	1.0673966259595	0.863428254591593	0.764909935908442	0.985965211052892	0.7521338119085	1.44782452166374	1.50867008512845
ARHGAP25	chr2	68734811	68826825	.	+	0.0251035250700494	0.907774763472309	452.839660777775	458.352843517725	455.59625214775	405.866984706732	426.016588804207	555.549140776403	535.555089974657	397.110325819139	413.503456722239
ARHGAP26	chr5	142770377	143229011	.	+	-0.177111765118407	0.238994763492704	628.757138872941	545.091042489858	586.924090681399	304.929436492541	269.324788433363	1064.53255315651	871.150033669069	516.822553373547	494.792646563312
ARHGAP26-IT1	chr5	143192500	143194166	.	+	-0.461816229310851	0.537388815978837	1.41312087575715	0.902373852863712	1.15774736431043	0.278525243416643	0.267718477567955	2.98606606776019	1.46845172801183	0.990616777980455	0.946115138131398
ARHGAP27	chr17	45393902	45432916	.	-	0.509077040988889	0.000768458636128706	124.94949658336	177.064621479855	151.007059031608	139.90322976818	189.047490659772	102.681234122508	154.115799649632	132.260040075493	188.021205694059
ARHGAP27P1	chr17	64778139	64781504	.	-	-0.315107551849458	0.0619298714007913	33.0292056676908	26.4153534791643	29.7222795734275	31.779730273839	26.0834288144779	29.0718885087596	27.0051854370957	38.2276474579637	26.1588050353627
ARHGAP27P1-BPTFP1-KPNA2P3	chr17	64749662	64781999	.	-	-0.421683375380611	0.00542992751192238	78.2685808052279	58.4866931532272	68.3776369792276	68.7400300752275	52.7787855776825	82.0886464288037	66.2235913437532	83.9738222564971	56.4600601349764
ARHGAP27P2	chr17	68198660	68200302	.	+	0.356865294318329	0.517329638073922	3.05047636378609	3.56476404751495	3.30762020565052	3.34230292099971	2.56244828529328	4.90165562066295	5.802175120437	0.939815917571201	2.37807318503297
ARHGAP28	chr18	6729716	6915713	.	+	0.0920161235822227	0.982966538717684	0.080917136322853	0.10522383876801	0.0930704875454314	0.0557050486833286	0.0764909935908442	0.0281704346015112	0	0.152402581227762	0.204565435271654
ARHGAP30	chr1	161046946	161069891	.	-	0.226862443261536	0.141165264340217	332.364633054066	393.112373266779	362.738503160422	358.768366044978	479.78975729857	317.875184043452	333.195278675466	320.451827461575	366.376694571532
ARHGAP31	chr3	119294383	119420714	.	+	-0.675723125873859	0.00152226839897452	21.4626500662877	13.1541443342297	17.3083972002587	27.4068839521977	14.8392527566238	25.2688798375556	16.546943861987	11.7349987545377	8.15704673145719
ARHGAP31-AS1	chr3	119314293	119322760	.	-	0.545116675599558	0.820907339200107	0.10824773561497	0.164654598587614	0.136451167101292	0.0557050486833286	0.267718477567955	0.140852173007556	0.214895374831	0.127002151023135	0.0511413588179134
ARHGAP32	chr11	128965060	129192198	.	-	-0.0383558715696016	0.926559152897837	9.55489798900205	9.71945728237646	9.63717763568926	9.27489060577421	7.03717141035767	11.8315825326347	15.0784921339752	7.56932820097886	7.08307819628101
ARHGAP33	chr19	35775564	35788822	.	+	-0.373616006078586	0.102539637131668	10.5332316297803	8.16535226630818	9.34929194804423	11.8373228452073	9.98207466360517	7.12711995418234	5.372384370775	12.6240138116996	9.12873254899755
ARHGAP35	chr19	46860997	47005076	.	+	-0.365364616392464	0.0259030408569285	248.572784666731	196.59854097436	222.585662820546	219.450039287973	140.322727742404	284.915775559684	241.685664893265	241.354887804366	207.761770197773
ARHGAP39	chr8	144529179	144685846	.	-	-1.59554861826127	0.241590206552191	0.645548360098793	0.217926677211659	0.431737518655226	1.19765854669156	0.0764909935908442	0.394386084421157	0.1074476874155	0.355606022864779	0.409130870543307
ARHGAP4	chrX	153907378	153926264	.	-	-0.0573853963276196	0.765046298633901	162.415113344426	154.953163385843	158.684138365135	192.572353298267	185.528904954593	122.682242689581	132.447182687506	171.98631291553	146.903553204456
ARHGAP40	chr20	38601809	38650653	.	+	-1.39082620842555	0.663998149430862	0.117689259795332	0.0434506915252816	0.0805699756603069	0.0278525243416643	0.152981987181688	0.253533911413601	0	0.0762012906138812	0
ARHGAP42	chr11	100687288	100993941	.	+	-0.282983889023517	0.26951159539342	9.22498416547936	7.32999302577029	8.27748859562482	4.98560185715791	3.9775316667239	19.0150433560201	14.7203331759235	3.70846280987555	3.37532968198229
ARHGAP44	chr17	12789498	12991643	.	+	-0.507004252855093	0.801292293152624	0.268846546399364	0.222843259635708	0.245844903017536	0.278525243416643	0.344209471158799	0.0845113038045336	0	0.43180731347866	0.30684815290748
ARHGAP45	chr19	1065959	1087831	.	+	0.153133342109893	0.322885618118792	593.029481480707	661.480814857723	627.255148169215	655.453455332386	790.037227303035	486.841450783317	542.467557865054	636.78878523	651.95004221076
ARHGAP5	chr14	32077304	32159728	.	+	0.144162003115297	0.362433219280778	58.6641877231345	65.392853783954	62.0285207535443	61.5819313194197	61.15454937588	66.8202708747846	83.1286941637919	47.6004062034711	51.9340498795911
ARHGAP5-AS1	chr14	32075419	32076699	.	-	0.645524354218764	0.7313305355405	0.180254732609241	0.262807066281904	0.221530899445572	0.278525243416643	0.420700464749643	0.0563408692030224	0.250711270636167	0.203203441637016	0.15342407645374
ARHGAP6	chrX	11137545	11665920	.	-	-0.304215331871092	0.673356572659643	1.29127006518947	1.07629707751169	1.18378357135058	0.919133303274921	0.841400929499286	1.267669557068	0.787949707713667	1.67642839350539	1.5342407645374
ARHGAP8	chr22	44752558	44862784	.	+	0.521946173541795	0.00776940796756763	30.2191507175048	41.769028967998	35.9940898427514	20.8058356832232	24.821327420229	59.017060490166	80.5499496658199	10.8713841275804	20.0218419772131
ARHGAP9	chr12	57472269	57488824	.	-	-0.24173647991885	0.0915503673395402	376.319370015631	318.19152108164	347.255445548636	377.763787645993	330.708810790015	357.764519439192	317.97352295827	393.427263439469	305.902037769349
ARHGDIA	chr17	81867721	81871337	.	-	0.492970706754268	0.001559506705492	135.649209921215	194.896011144128	165.272610532671	171.265172176894	264.467610340344	94.6808306956792	120.448857592776	140.997788065885	199.783718222179
ARHGDIB	chr12	14942015	14961601	.	-	-0.178860284286153	0.242949566376054	340.314613095126	303.574921952404	321.944767523765	398.346803134483	387.80933750558	292.493622467491	261.06206452386	330.103990939333	261.894898506535
ARHGEF1	chr19	41883184	41907452	.	+	0.147867993550101	0.3480488249256	834.564659511512	923.653866490365	879.109263000939	857.607077004185	1035.64980772324	659.244510544565	725.844944387508	986.832113879966	1009.45371102738
ARHGEF10	chr8	1823926	1958641	.	+	-0.265973394277776	0.16296363724684	16.519267953644	13.5855000466735	15.0523840001588	14.9846580958154	12.8122414264664	22.9307337656301	17.9437637983885	11.6587974639238	10.04927700772
ARHGEF10L	chr1	17539698	17697875	.	+	1.59121025860299	0.0429863537756744	1.71217983985601	3.6899378023243	2.70105882109015	3.87150088349134	6.2340159776538	0	1.074476874155	1.27002151023135	3.78446055252559
ARHGEF11	chr1	156934840	157045742	.	-	-0.308802677603307	0.432703768319027	5.01721478562119	4.50072227466869	4.75896853014494	7.65944419395768	8.49050028858371	3.15508867536926	1.719162998648	4.24187184417272	3.37532968198229
ARHGEF12	chr11	120336413	120489937	.	+	-0.147508143847734	0.295796548883593	181.20165240877	163.558960410743	172.380306409756	147.701936583846	128.6578512198	222.828137697954	194.874289075912	173.078531414329	167.129960616941
ARHGEF17	chr11	73308276	73369388	.	+	0.361517668483377	0.871868104753462	0.258228942597999	0.264694890496648	0.261461916547324	0.0278525243416643	0.305963974363377	0.140852173007556	0.1074476874155	0.584209894706422	0.357989511725394
ARHGEF18	chr19	7348937	7472478	.	+	-0.115430745785962	0.5038359671173	169.14794321463	155.788784197166	162.468363705898	165.165469346069	176.349985723691	199.587529151707	159.416552228797	142.699616889595	131.637857597309
ARHGEF19	chr1	16197854	16212652	.	-	0.921398476925271	0.000128688471284365	10.1208815466255	19.2727326578084	14.6968071022169	11.530945077449	22.7560705932762	7.52150603860349	13.6458563017685	11.303191441059	21.4026586652968
ARHGEF2	chr1	155946839	155979560	.	-	0.0844046867558878	0.624297740001399	191.664566823474	205.983437716204	198.824002269839	223.488655317514	263.281999939686	157.69809289926	154.008351962217	193.805282461304	200.678692001492
ARHGEF25	chr12	57610116	57617245	.	+	-0.404786538554759	0.157279963808284	7.63671352944445	5.64378740916696	6.64025046930571	8.21649468079096	5.62208802892705	5.15518953207655	5.0500413085285	9.52516132673515	6.23924577578544
ARHGEF26	chr3	154121003	154257827	.	+	-0.824858355038415	0.708492232686448	0.260253173550303	0.136873757354491	0.198563465452397	0.362082816441636	0.0382454967954221	0.0281704346015112	0.1074476874155	0.381006453069406	0.23013611468061
ARHGEF28	chr5	73626158	73941993	.	+	-0.925042705908234	0.0021154432474593	8.41274197253855	4.42938913412644	6.4210655533325	8.9685128380159	3.9775316667239	8.98636863788207	5.22912078755433	7.28992346872797	4.09130870543307
ARHGEF3	chr3	56727420	57079268	.	-	0.955710034640575	1.63206138621484e-05	638.598319015494	1236.2057209331	937.402019974299	574.514019595509	993.00607879634	828.915038149467	1583.17004227578	512.377478087737	1132.44867898447
ARHGEF33	chr2	38889882	38975452	.	+	-0.306114508426296	0.813174532713892	0.508177208338656	0.404766364412944	0.4564717863758	0.529197962491621	0.573682451931332	0.647919995834758	0.393974853856833	0.355606022864779	0.281277473498524
ARHGEF34P	chr7	144363633	144377191	.	+	0.442474864436823	0.772817369855842	0.295457599262539	0.405169391358694	0.350313495310617	0.334230292099971	0.650173445522176	0.0563408692030224	0.0716317916103334	0.482608173887914	0.485842908770177
ARHGEF35-AS1	chr7	144195321	144299589	.	+	-0.549685136755176	0.462115257394795	1.11210996143647	0.757181407485918	0.934645684461191	1.5597413631332	0.764909935908442	0.394386084421157	0.3223430622465	1.37162323104986	1.1251098939941
ARHGEF37	chr5	149581498	149634967	.	+	-0.0801329127861246	0.974132396871198	0.234931113483404	0.218606598264954	0.226768855874179	0.362082816441636	0.382454967954221	0.140852173007556	0.179079479025833	0.203203441637016	0.127853397044784
ARHGEF38	chr4	105552620	105680914	.	+	-0.815067169947785	0.759714309998782	0.135373678646604	0.0757060156313418	0.105539847138973	0.278525243416643	0.191227483977111	0	0	0.127002151023135	0.0511413588179134
ARHGEF39	chr9	35659343	35665195	.	-	-0.864446932179165	0.268308205116723	0.967054730784542	0.515563632671269	0.741309181727905	0.891280778933257	0.53543695513591	0.676090430436269	0.501422541272333	1.32082237064061	0.511413588179134
ARHGEF4	chr2	130836914	131047253	.	+	0.295319163115827	0.889149423787536	0.241080498129354	0.243336093957988	0.242208296043671	0.19496767039165	0.229472980772533	0.0281704346015112	0.143263583220667	0.482608173887914	0.332418832316437
ARHGEF40	chr14	21070304	21090247	.	+	-0.666559960468486	0.28344401360125	1.46908256877486	0.917526324825193	1.19330444680003	2.59028476377478	1.721047355794	0.366215649819646	0.250711270636167	1.44782452166374	0.818261741086615
ARHGEF5	chr7	144355402	144380632	.	+	-0.230965117912413	0.889140883076308	0.455359676848229	0.441790102875928	0.448574889862079	0.445640389466629	0.841400929499286	0.140852173007556	0.0358158958051667	0.762012906138812	0.460272229361221
ARHGEF6	chrX	136665551	136780932	.	-	-0.274649116667908	0.040768366577633	127.676155424099	105.651332955888	116.663744189994	125.308507013148	109.841066796452	128.710715694305	108.092373539993	129.008785009301	99.0352413508893
ARHGEF7	chr13	111114619	111305734	.	+	-0.118512809205327	0.410002003930162	177.638526992182	162.171286209181	169.904906600681	127.982349349947	119.861386956853	257.393260954008	227.001147613146	147.551099058679	139.667050931722
ARHGEF9	chrX	63634967	63785214	.	-	-0.349222568746002	0.0114169778662771	147.593022498911	116.997813349393	132.295417924152	122.32828690859	88.4235885910159	215.081268182538	177.002157069134	105.386384918998	85.6106346611871
ARHGEF9-IT1	chrX	63670196	63671502	.	-	0.207689654986378	0.894165258737998	0.457619419501695	0.426830241370892	0.442224830436294	0.250672719074979	0.267718477567955	1.04230608025591	0.787949707713667	0.101601720818508	0.255706794089567
ARID1A	chr1	26696015	26782104	.	+	0.188040149802696	0.210246692054086	439.054647598498	499.10816184837	469.081404723434	422.216416495289	472.446621913849	486.080849049076	512.740364346766	408.870725003882	512.129567202585
ARID1B	chr6	156776026	157210779	.	+	0.0536768976711678	0.793527733939594	529.496545114422	530.941928999489	530.219237056956	294.066951999292	309.826769539715	910.665639363053	842.891291878793	383.77509996171	440.122533986963
ARID2	chr12	45729706	45908037	.	+	-0.227623655426213	0.136995679563852	231.74765247426	203.848790092675	217.798221283467	171.293024701235	125.636456972962	324.438895305605	307.407833695746	199.520379257346	178.508912953927
ARID3A	chr19	926035	975937	.	+	0.142869048353003	0.369547351838052	30.5756263985032	33.7330027883729	32.154314593438	33.5344393073638	35.0711205614021	28.4239685129248	30.730038600833	29.7693041998229	35.3898203019961
ARID3B	chr15	74541177	74598131	.	+	-0.0372755422467235	0.845386808263162	69.7062722692274	67.5331969999218	68.6197346345746	60.2450101510199	60.1219209624036	86.624086399647	79.7619999581062	62.2564544315409	62.7248765901708
ARID3C	chr9	34621049	34629055	.	-	2.05015908319885	0.285191615480421	0.0450541975946526	0.194992180376421	0.120023188985537	0.0278525243416643	0.305963974363377	0.0281704346015112	0.143263583220667	0.0762012906138812	0.15342407645374
ARID4A	chr14	58298504	58373873	.	+	-0.241073876989492	0.0851383202802091	123.772801995986	104.976977564997	114.374889780491	126.004820121689	94.9635685430331	130.710816551012	118.12082436544	114.606741083277	101.848016085875
ARID4B	chr1	235166895	235328179	.	-	0.328845620161374	0.0196287397910664	269.333877502229	337.597016081584	303.465446791906	249.69788072302	304.778363962719	327.396790938763	405.04196566063	230.915310990265	302.986980316728
ARID5A	chr2	96536752	96552638	.	+	0.343221217236261	0.0127694500255732	119.911751690029	151.16865587056	135.540203780294	128.065906922972	166.2531745697	137.978788678202	160.920819852614	93.7021870248692	126.370297639064
ARID5B	chr10	61901699	62096944	.	+	0.0392298545296164	0.874991369539863	177.662310356647	173.583342474926	175.622826415786	126.784690803256	137.798524953906	282.774822529969	233.662904232907	123.446090794488	149.307197068898
ARIH1	chr15	72474330	72602987	.	+	-0.0484851868404546	0.799269798225598	156.084947556213	151.941840947873	154.013394252043	124.055143417773	107.814055466295	211.644475161154	207.553116190941	132.564845237949	140.459741993399
ARIH2	chr3	48918842	48986382	.	+	0.0472301128051836	0.790860105107064	153.360440187184	158.054728979212	155.707584583198	152.241898051537	154.435316059914	171.445264984797	171.199981948697	136.400310198847	148.54007668663
ARIH2OS	chr3	48917788	48919385	.	-	0.250172413644171	0.577369342021041	2.70796472124177	3.17350285605731	2.94073378864954	2.28390699601647	3.05963974363377	2.14095302971485	2.72200808119267	3.68306237967092	3.70774851429872
ARL1	chr12	101393116	101407820	.	-	0.0163676751174417	0.959045048469207	16.8431141756606	16.8337963159053	16.838455245783	21.1400659753232	18.9697664105294	15.3247164232221	15.902257737494	14.0718383333634	15.6492557982815
ARL10	chr5	176365468	176381909	.	+	-0.827233049672575	0.00366204925106668	9.98476278650321	5.75746371676715	7.87111325163518	8.74569264328259	4.01577716351932	10.2822086295516	5.6947274330215	10.9221849879896	7.49220906682432
ARL11	chr13	49628507	49633872	.	+	-0.551048806015516	0.499084015401958	1.06110536476758	0.706099242506379	0.883602303636977	1.47618379010821	0.53543695513591	0.901453907248359	0.859581499324	0.812813766548066	0.715979023450788
ARL13A	chrX	100969708	100990831	.	+	-1.57615040496984	0.514628007377829	0.171424541083105	0.0938602416913354	0.13264239138722	0.222820194733314	0	0.112681738406045	0	0.177803011432389	0.23013611468061
ARL13B	chr3	93980139	94055678	.	+	0.214893158384259	0.320952937015607	18.5249760777063	21.4268894795283	19.9759327786173	15.764528777382	23.4827350323892	21.8039163815697	21.9551441285672	18.0089050150806	18.87116140381
ARL14EP	chr11	30323104	30338223	.	+	-0.0334165906347461	0.907208164756489	22.9235474928743	22.213847449665	22.5686974712697	27.044801135756	21.7234421797998	19.8319859594639	22.2058553992033	21.8951708363885	22.7067633151536
ARL15	chr5	53883942	54310573	.	-	-0.15128232803342	0.362918395676441	270.921287329917	224.642500737802	247.78189403386	67.8208967719525	70.2569776131904	586.395766665057	460.771499533469	158.574885767487	142.940097896068
ARL16	chr17	81681165	81683924	.	-	0.166153679408902	0.453513450550732	12.6321514413568	13.9996823768614	13.3159169091091	12.7286036241406	14.9157437502146	7.49333560400198	8.84652626387617	17.6532989922158	18.1807530597682
ARL17A	chr17	45515229	45516109	.	+	-0.17966481987179	0.561921166828817	10.9812299334034	9.43172208334248	10.2064760083729	12.9514238188739	8.60523677896998	13.1274225243042	11.7117979282895	6.88351658545393	8.00362265500345
ARL17B	chr17	45515229	45516109	.	+	-0.109491428102283	0.706936450429526	15.6857933161713	13.5953882240625	14.6405907701169	25.5407648213062	19.390466875279	14.2260694737632	12.7146430108342	7.31532389893259	8.77074303727215
ARL2	chr11	65014160	65022184	.	+	0.251506188420437	0.329150505795187	7.66769694257124	9.27630273793916	8.4719998402552	8.41146235118261	11.5118945354221	5.43689387809166	5.76635922463184	9.14415487366574	10.5351199164902
ARL2-SNX15	chr11	65014113	65040572	.	+	0.210430643511565	0.231902242043728	20.8906027811787	24.6074272828956	22.7490150320371	25.4572072482812	31.9732353209729	15.4937390308312	15.7948100500785	21.7173678249561	26.0565223177269
ARL2BP	chr16	57245259	57253635	.	+	-0.193314692261496	0.302489372520798	26.33903209576	22.5874643938603	24.4632482448102	35.177738243522	27.3837757055222	18.846020748411	19.770374484452	24.994023321353	20.6355382830281
ARL3	chr10	102673731	102714397	.	-	-0.517991567854922	0.0336250295892246	10.106409434242	7.10790702498683	8.6071582296144	10.5004016768074	6.50173445522176	9.07087994168661	6.16033407848867	10.7443819765572	8.61731896081841
ARL4A	chr7	12686827	12690958	.	+	0.270834249496877	0.64245468153285	1.5831682092428	1.88952689700645	1.73634755312462	1.78256155786651	1.87402934297568	1.18315825326347	1.79079479025833	1.77803011432389	1.99451299389862
ARL4C	chr2	234493041	234497081	.	-	-0.256875491585834	0.0672272540801629	494.91331995293	411.753818189604	453.333569071267	620.192159515839	513.598776465724	343.707472573038	301.928001637555	520.835821345878	419.742702498024
ARL4D	chr17	43398993	43401137	.	+	-0.331129863662799	0.714034880687565	1.0169371695911	0.766811703402076	0.891874436496587	1.5597413631332	0.72666443911302	0.788772168842314	0.716317916103334	0.711212045729558	0.843832420495571
ARL5A	chr2	151798797	151828421	.	-	0.048153640342158	0.795081390469876	46.3875566707288	47.9128118108187	47.1501842407737	46.5972732236044	48.2658169558227	53.1012692238486	54.3327139364378	39.4722685379905	41.1687938484203
ARL5B	chr10	18659431	18681639	.	+	0.406203627687831	0.0129110384105974	20.2198749956334	26.8276662431163	23.5237706193748	23.3404153983147	31.2848163786553	18.958702486817	25.6799972923045	18.3645110379454	23.5505957356491
ARL5C	chr17	39156894	39166161	.	-	-0.310782747601631	0.930410637263907	0.145443853029704	0.12537333804155	0.135408595535627	0.0557050486833286	0	0.366215649819646	0.0716317916103334	0.0254004302046271	0.255706794089567
ARL6	chr3	97764521	97801242	.	+	-0.377069174641739	0.215877586140194	5.36965487258665	4.13193814853013	4.75079651055839	4.26143622427464	3.21262173081546	6.59188169675362	4.87096182950267	5.2578890523578	4.29587414070473
ARL6IP1	chr16	18791667	18801549	.	-	-0.0467861948143498	0.80825162259513	67.1689601414612	65.6813062563703	66.4251331989158	90.9384919755339	90.6418274051504	49.8898396792763	44.0893677361602	60.681627758854	62.3413163990365
ARL6IP4	chr12	122980060	122982913	.	+	0.0862856192217748	0.660409801668826	86.1060439887049	93.5064365118643	89.8062402502846	99.1549866563249	127.281013335165	62.7355578575655	61.1019182436143	96.4200330567643	92.15672858988
ARL6IP5	chr3	69084937	69106092	.	+	-0.274201777618125	0.0463290726590961	66.4154884762256	54.9004850914785	60.6579867838521	82.4156195269846	69.7597861548499	49.7208170716673	42.6209160081483	67.1079366006247	52.3431807501344
ARL6IP6	chr2	152717648	152762396	.	+	0.254402469610588	0.122827119232033	28.1541814165513	34.0407988591017	31.0974901378265	25.9307001620895	26.274656298455	34.5369528214527	45.557819464172	24.0034065433726	30.3012550996137
ARL8A	chr1	202133404	202144743	.	-	0.136642070781623	0.448545341788045	33.4737780744554	37.3088980563947	35.391338065425	38.742861359255	46.9272245679829	30.3113876312261	28.1154782070558	31.3695313027144	36.8984903871245
ARL8B	chr3	5122292	5180911	.	+	0.232285777666664	0.128998836517497	69.1364073916742	78.8953647987336	74.0158860952039	53.0033538221871	68.9948762189415	101.892461953666	102.540909690192	52.5280896631688	65.1796618134306
ARL9	chr4	56505209	56524456	.	+	-0.200439146101544	0.921572925263565	0.407867450509767	0.310869242628234	0.359368346569	0.139262621708321	0.420700464749643	0.760601734240803	0.179079479025833	0.330205592660152	0.332418832316437
ARLNC1	chr16	80828735	80892596	.	-	0.695006811176424	0.762820889157236	0.18121348403239	0.212891261272017	0.197052372652203	0	0.152981987181688	0.422556519022668	0.214895374831	0.127002151023135	0.255706794089567
ARMC1	chr8	65602456	65634217	.	-	-0.00458492863624041	0.988542917687042	22.8849912449894	22.9885777702864	22.9367845076379	24.1202860798813	24.5153634458656	24.4237667995102	26.2888675209923	20.1171407220646	18.2063237391772
ARMC10	chr7	103074881	103099763	.	+	0.165078288292825	0.440954155994401	16.1500118825061	18.0365649906541	17.0932884365801	14.6504278037154	18.4343294553935	18.2826120563808	17.4423412571162	15.5196628550271	18.2318944185861
ARMC12	chr6	35737032	35749079	.	+	0.71724480423626	0.652606718402039	0.198763998615252	0.389728534514989	0.294246266565121	0.250672719074979	0.879646426294709	0.169022607609067	0.179079479025833	0.177803011432389	0.178994755862697
ARMC2	chr6	108848416	108974474	.	+	0.481702241253098	0.00201708622337465	33.368837330132	46.1995344583021	39.784185894217	22.1149043272814	31.896744327382	45.8896379658618	60.9944705561988	32.1061437786486	45.6948041038056
ARMC2-AS1	chr6	108908140	108924103	.	-	-0.15237449471966	0.940490502482406	0.27851157544014	0.290696018652908	0.284603797046524	0.0835575730249929	0.0382454967954221	0.338045215218134	0.286527166441333	0.406406883274033	0.485842908770177
ARMC3	chr10	22928024	23038523	.	+	-0.0864736535497928	0.984172188832766	0.0896982788723697	0.0846721502972648	0.0871852145848172	0.0557050486833286	0.0764909935908442	0	0	0.203203441637016	0.15342407645374
ARMC4	chr10	27812168	27999079	.	-	0.512716841579819	0.807702785284404	0.351634722158136	0.722889024730881	0.537261873444508	0.111410097366657	1.83578384618026	0.535238257428713	0.250711270636167	0.406406883274033	0.204565435271654
ARMC4P1	chr10	27258762	27335055	.	+	-0.461508386891255	0.673402820126475	0.662442926701014	0.470518396671221	0.566480661686118	0.222820194733314	0.152981987181688	1.23949912246649	0.787949707713667	0.533409034297168	0.460272229361221
ARMC5	chr16	31458304	31467167	.	+	-0.00112653828786248	0.997446995485835	11.0767104132504	11.066471927133	11.0715911701917	12.282963234674	12.4297864585122	9.71879993752137	9.885187242226	11.2269901504452	10.8931094282156
ARMC6	chr19	19033603	19058176	.	+	0.112413970049172	0.604880314143148	16.3723945220412	17.6506209581746	17.0115077401079	16.7393671293402	18.4725749521889	17.8037146681551	17.8721320067782	14.5798469374559	16.6209416158219
ARMC7	chr17	75109969	75130272	.	+	-0.379118439585138	0.0287165344414401	22.3618427517266	17.311313246036	19.8365779988813	27.3511789035143	21.8764241669814	18.1699303179747	12.9653542814703	21.5649652437284	17.106784524592
ARMC8	chr3	138187248	138298386	.	+	0.0182983830862152	0.93416654004456	91.0482839554139	91.8624523677585	91.4553681615862	62.9467050121613	59.5099930136768	138.175981720412	135.38408614353	72.0356200603223	80.7010642146674
ARMC9	chr2	231198631	231376848	.	+	-1.23922388001336	0.00760184698564071	3.65541038296741	1.54968978359395	2.60255008328068	1.58759388747486	0.956137419885553	3.09874780616623	0.9670291867395	6.24850583033826	2.60820929971358
ARMCX1	chrX	101550547	101554692	.	+	0.571500351787223	0.842258956318912	0.081492718931943	0.141133841933502	0.111313280432722	0.139262621708321	0.344209471158799	0.0845113038045336	0	0.0254004302046271	0.102282717635827
ARMCX2	chrX	101655281	101659850	.	-	0.0178688067408914	0.987271480440228	1.42190545074181	1.40759911024821	1.41475228049501	2.36746456904146	2.63893927888413	0.394386084421157	0.573054332882667	1.498625382073	1.07396853517618
ARMCX3	chrX	101623130	101627843	.	+	0.195115960297293	0.325109082875919	17.8428265094585	19.9660512776767	18.9044388935676	24.1759911285646	24.2476449682976	12.0287755748453	15.9738895291043	17.3230933995557	19.6894231448967
ARMCX4	chrX	101418278	101535988	.	+	-0.247395878376239	0.135460501305295	30.9707150238597	26.805529861911	28.8881224428854	18.995421601015	13.6153968591703	50.2842257636975	45.2354764019255	23.6478005205078	21.5816534211595
ARMCX5	chrX	102599206	102604157	.	+	0.169893991157069	0.56050489927882	7.53688146091175	8.51061539857599	8.02374842974387	7.85441186434933	8.79646426294709	7.49333560400198	7.306442744254	7.26452303852334	9.41001002249607
ARMCX5-GPRASP2	chrX	102599348	102908104	.	+	-0.331485385068396	0.0199947877486079	83.1222978193825	64.9087196625832	74.0155087409828	57.2369375221201	49.7573913308442	123.865400942845	91.4737978863957	68.2763563900375	53.5194320029464
ARMCX6	chrX	101615118	101618001	.	-	0.231427098966135	0.48535622288558	4.51041338304961	5.26586152296775	4.88813745300868	5.51479981964953	6.61647094560803	2.33814607192543	2.86527166441333	5.66429593563183	6.29038713460335
ARMH1	chr1	44674714	44725591	.	+	-0.76899107658912	0.0656261853700355	3.70798891565553	2.32967708924634	3.01883300245093	2.7295473854831	1.22385589745351	4.50726953624179	3.83230085115283	3.88626582130794	1.94337163508071
ARMH2	chr6	24797335	24798917	.	-	-0.112901584363614	0.89950912365573	1.21135248407351	1.1693685590576	1.19036052156555	0.97483835195825	0.611927948726754	1.49303303388009	1.504267623817	1.16841978941284	1.35524600867471
ARMH3	chr10	101845599	102056173	.	-	0.0171149540870459	0.939378973457652	101.602144899766	101.760474117908	101.681309508837	56.1228365484535	53.7731684943635	173.642558883715	167.367681097544	75.058271254673	84.1531059348765
ARMH4	chr14	58000765	58152213	.	-	0.517008649032391	0.800194854651524	0.152727999531537	0.250319355107111	0.201523677319324	0.0557050486833286	0.0382454967954221	0.140852173007556	0.250711270636167	0.254004302046271	0.409130870543307
ARMS2	chr10	122454653	122457352	.	+	-1.44744275167315	0.627265127149388	0.10847851622062	0.0432916027279177	0.0758850594742689	0.19496767039165	0	0.0563408692030224	0.143263583220667	0.0762012906138812	0
ARMT1	chr6	151452258	151470099	.	+	-0.237273103272716	0.21441405091132	17.4570796317099	14.6870765296132	16.0720780806616	21.3071811213732	16.5603001124178	16.3388520688765	14.2547265304563	14.7322495186837	13.2711826132485
ARNT	chr1	150809714	150876599	.	-	-0.024016391947252	0.906084727259504	82.6277512914207	81.2464243162937	81.9370878038572	84.9780517664177	80.5067707543635	83.5816794626838	83.9166438715055	79.3255435290503	79.3202475265837
ARNT2	chr15	80404382	80597933	.	+	1.68885849417592	0.310684790836382	0.134038837072576	0.416258766781258	0.275148801926917	0.0557050486833286	0.305963974363377	0	0	0.330205592660152	0.843832420495571
ARNTL	chr11	13276652	13387265	.	+	0.0801275441538632	0.679638710294761	324.812422547444	337.097361605925	330.954892076684	194.494177477842	195.778698095766	524.505321845537	502.676097625514	255.452126567934	312.831691889176
ARNTL2	chr12	27332836	27425813	.	+	-0.85418096737382	0.456290817307386	0.55990328485005	0.278167792873219	0.419035538861634	0.97483835195825	0.344209471158799	0.197193042210578	0.179079479025833	0.508008604092541	0.30684815290748
ARPC1A	chr7	99325873	99366262	.	+	-0.145728323356232	0.3325464475565	41.0366793381443	37.1450089343463	39.0908441362453	39.1885017487216	36.8686589107869	45.7487857928542	41.6538868214088	38.1768465975545	32.9350350787362
ARPC1B	chr7	99374730	99394816	.	+	0.124701257720839	0.411665653884288	86.2985368531988	95.3562496104646	90.8273932318317	101.828828993125	121.964889280601	66.510396094168	67.047356947272	90.5525336794955	97.0662990363997
ARPC2	chr2	218217189	218254348	.	+	-0.061369357230123	0.735441422101622	334.28225186488	322.35317628449	328.317714074685	305.765012222791	280.760191975194	401.935760894362	406.832760450888	295.152998977766	279.487525939897
ARPC3	chr12	110434823	110450411	.	-	0.312502633645565	0.0687564963081004	113.69184455667	144.07878641331	128.88531548499	115.253745725807	181.551373287869	91.7229350625205	97.6699478606895	134.088871050226	153.014945583197
ARPC4	chr3	9792495	9807724	.	+	0.106396595931705	0.49155251739291	119.930661541128	130.527673231109	125.229167386119	138.844833843196	165.794228608155	109.442138426871	110.886013412796	111.507888598313	114.94020394326
ARPC4-TTLL3	chr3	9792548	9836356	.	+	0.0320036948782823	0.878736941153131	202.79587547155	208.232748828305	205.514312149927	207.835536637499	236.051206221345	199.812892628519	198.169351489987	200.739599907168	190.501561596727
ARPC5	chr1	183620846	183635783	.	-	0.113046136470862	0.437945832837946	86.3131931292356	93.6089403597091	89.9610667444724	106.925840947649	117.222447677969	71.4965630186354	74.4612473789415	80.5193637486678	89.164959099032
ARPC5L	chr9	124862130	124877733	.	+	0.177669000425177	0.211942162818871	61.3658244790939	69.5885172855057	65.4771708822998	59.6879596641866	62.2636687829472	73.4403230061397	86.6386519526982	50.9786634206865	59.8865311757766
ARPIN	chr15	89895006	89912952	.	-	-0.426571764703607	0.785705071821826	0.610944749464276	0.488547431123081	0.549746090293679	0.891280778933257	0.114736490386266	0.197193042210578	0.358158958051667	0.736612475934185	0.894973779313485
ARPIN-AP3S2	chr15	89830599	89912952	.	-	-0.064823706807332	0.725787601394887	39.985816294631	37.930529911974	38.9581731033025	35.2891483408887	34.879893077425	51.0729979325398	45.6652671515875	33.6047691607216	33.2674539110527
ARPP19	chr15	52547045	52569446	.	-	0.0525233282276406	0.7642139292131	76.3730112232158	79.2165060836472	77.7947586534315	90.7156717808006	94.2751496007155	67.4118500014163	69.626101445244	70.9942024219326	73.7714100948401
ARRB1	chr11	75260122	75351661	.	-	-0.567701501158296	0.000756434509216126	324.139226374725	221.993269758638	273.066248066682	342.196114061687	236.93085264764	372.723020212595	273.490180368253	257.509561414509	155.623154882911
ARRB2	chr17	4710632	4721497	.	+	-0.209120079914502	0.123194773689802	122.35105528455	105.617305249015	113.984180266783	133.497149169597	121.39120682867	97.0471472022061	87.0684427023602	136.501911919666	108.394110014567
ARRDC1	chr9	137605640	137615360	.	+	0.180438494855129	0.29062628419613	38.5107345135208	44.2275590393664	41.3691467764436	39.0213866026717	50.2928282859801	34.8749980366709	33.2013354113895	41.6313051053838	49.1724165034237
ARRDC1-AS1	chr9	137615332	137618895	.	-	-0.181878138495193	0.537808751476305	9.38953903155269	8.49617692938173	8.94285798046721	10.3332865307574	9.17891923090131	7.74686951541558	5.44401616238533	10.0839707912369	10.8163973899887
ARRDC2	chr19	18001124	18014102	.	+	-0.131670292866068	0.362607793496112	61.8483112898752	56.5905774686821	59.2194443792786	73.920599602777	68.4211937670102	49.2137492488401	43.8744723613292	62.4088570127687	57.4828873113347
ARRDC3	chr5	91368631	91383317	.	-	0.74931743742281	3.0374936046125e-05	128.397557159349	217.939911092765	173.168734126057	181.960541524093	316.137276510959	57.0169596334587	93.1213290934334	146.204876257833	244.557977867262
ARRDC3-AS1	chr5	91380347	91420715	.	+	0.302355642116392	0.298322207033835	5.21787000737607	6.51181273702444	5.86484137220025	4.53996146769128	5.73682451931332	6.39468865454304	8.66744678485034	4.72448001806063	5.16527724060925
ARRDC4	chr15	97960703	97973833	.	+	-0.832121016678506	0.0459116261238209	4.29262793581589	2.36029529551204	3.32646161566397	5.59835739267452	2.02701133015737	3.2677704137753	2.61456039377717	4.01326797233108	2.42921454385089
ARRDC5	chr19	4890437	4902896	.	-	-0.32033421585692	0.239985277266812	22.537112987194	18.684823370033	20.6109681786135	19.5524720878483	10.0968111539914	32.4805110955424	29.440666351847	15.595864145641	16.518658898186
ARSA	chr22	50622754	50628152	.	-	0.454006240094664	0.012879487557659	25.990184840214	36.483659489116	31.236922164665	30.0250212403141	50.6752832539343	15.2402051194176	18.910792985128	32.690353673355	39.8646891985635
ARSB	chr5	78777211	78985958	.	-	0.708756701450752	0.000230252723646687	30.9487986116923	51.8862178677853	41.4175082397388	16.2658742155319	22.832561586867	54.6788135615333	93.4436721556799	21.9205712665932	39.4044169692023
ARSD	chrX	2903972	2929339	.	-	0.0686285523914028	0.819415189808223	18.5256540726486	19.9721744817476	19.2489142771981	22.3934295706981	25.7392193433191	15.8881251152523	12.463931740198	17.297692969351	21.7095068182042
ARSD-AS1	chrX	2904904	2906122	.	+	-1.29621871715821	0.555986151857159	0.24502840636741	0.084599421209573	0.164813913788491	0.557050486833286	0.0382454967954221	0.0845113038045336	0.0358158958051667	0.101601720818508	0.15342407645374
ARSG	chr17	68259170	68452019	.	+	-0.460558641939146	0.0044770258338338	65.4152176187682	48.9043243940659	57.159771006417	50.0231337176291	31.5142893594278	109.188604515457	87.1400744939705	37.0592276685509	28.1277473498524
ARSJ	chr4	113900284	113979647	.	-	-0.663189285942484	0.0568091588695464	7.16158633669523	4.83284863229816	5.9972174844967	4.42855137032462	1.68280185899857	12.4795025284695	9.09723753451234	4.5974778670375	3.73331919370768
ARSK	chr5	95555101	95605102	.	+	-0.312768894893498	0.158113540537659	10.7722162990295	8.68320059333643	9.72770844618294	9.83194109260749	7.99330883024322	12.2259686170559	10.0642667212518	10.2617738026693	8.00362265500345
ART3	chr4	76011180	76112802	.	+	0.579372284028704	0.7489473984833	0.236111920339439	0.272461323606683	0.254286621973061	0.58490301117495	0.53543695513591	0.0563408692030224	0.1074476874155	0.0762012906138812	0.204565435271654
ARTN	chr1	43933320	43937240	.	+	0.535451560949265	0.853080202138606	0.0994768571721099	0.152237776806144	0.125857316989127	0.0278525243416643	0.344209471158799	0.197193042210578	0.0358158958051667	0.0762012906138812	0.102282717635827
ARV1	chr1	230979094	231000733	.	+	-0.143836028289598	0.596745766299964	10.2685890926629	9.3604529079413	9.81452100030212	10.9181895419324	11.2441760578541	10.085015587341	8.166024243578	9.80456605898605	8.69403099904528
ARVCF	chr22	19969896	20016823	.	-	-0.855149782936205	0.0023533445028772	46.8265876715531	29.4937532828201	38.1601704771866	64.8128241430528	54.997024391817	41.1851753874094	19.4122155264003	34.4937842178836	14.2172977513799
AS-PTPRE	chr10	128057732	128062425	.	-	-0.026090882075883	0.989923993338655	0.536189452078067	0.58708643151289	0.561637941795478	0.612755535516614	1.10911940706724	0.676090430436269	0.143263583220667	0.330205592660152	0.536984267588091
AS3MT	chr10	102869470	102901898	.	+	-0.416864170176367	0.272949387003575	4.63632499921894	3.77811533307536	4.20722016614715	3.1194827262664	1.60631086540773	6.45102952374607	6.48267714073517	4.34347356499123	3.2474762849375
ASAH1	chr8	18055992	18084961	.	-	-0.0896401415529179	0.619398875488166	41.8033212799031	39.4944794721226	40.6489003760129	43.143560205238	45.4356501929615	39.9738466995444	34.8846825142323	42.2917162907041	38.1770243575724
ASAH2	chr10	50184861	50248610	.	-	0.514166492447841	0.519582927032521	0.879173373226244	1.13769538599413	1.00843437961019	0.501345438149957	1.22385589745351	0.535238257428713	0.895397395129167	1.57482667268688	1.27853397044784
ASAH2B	chr10	50739936	50759252	.	+	0.303293959161779	0.566580573072573	2.31004394038379	2.90752019193893	2.60878206616136	2.64598981245811	2.02701133015737	1.97193042210578	2.9010875602185	2.31143914862106	3.73331919370768
ASAP1	chr8	130052105	130443674	.	-	-0.210196142063546	0.145294767210514	120.182542003534	101.9137280009	111.048135002217	76.2602116474768	64.9026080618313	185.136096201132	144.123164719991	99.163279518864	96.7083095246743
ASAP1-IT1	chr8	130295355	130296533	.	-	0.576079386010632	0.664491731774591	0.393265695696401	0.537060445199052	0.465163070447726	0.0557050486833286	0.191227483977111	0.422556519022668	0.931213290934334	0.685811615524931	0.485842908770177
ASAP1-IT2	chr8	130082738	130084768	.	-	0.319518998149004	0.855595474230349	0.328045292261027	0.368962170016438	0.348503731138732	0.111410097366657	0.382454967954221	0.760601734240803	0.716317916103334	0.127002151023135	0.0767120382268701
ASAP2	chr2	9206765	9405683	.	+	-1.41443711766992	0.396250857719302	0.314873244598471	0.137208338878543	0.226040791738507	0.473492913808293	0.152981987181688	0.0845113038045336	0	0.381006453069406	0.23013611468061
ASAP3	chr1	23428563	23484179	.	-	0.223912455416748	0.883727826832722	0.342922343839704	0.407057177296978	0.374989760568341	0.306377767758307	0.305963974363377	0.366215649819646	0.501422541272333	0.355606022864779	0.409130870543307
ASB1	chr2	238426927	238452250	.	+	-0.288937514560264	0.0486187631839701	50.7481429224882	41.5954499184766	46.1717964204824	53.4768467359954	39.6223346800573	52.5942014010214	46.847191713158	46.177982112012	38.3304484340261
ASB12	chrX	64224194	64230607	.	-	1.48442058538162	0.324092805335791	0.12685281770258	0.356852307181186	0.241852562441883	0.222820194733314	0.497191458340488	0.112681738406045	0.5372384370775	0.0508008604092541	0.102282717635827
ASB13	chr10	5638867	5666595	.	-	-1.03070980943648	0.248640480658293	0.973107738818476	0.473860961903046	0.723484350360761	0.473492913808293	0.53543695513591	0.92962434184987	0.214895374831	1.498625382073	0.639266985223918
ASB14	chr3	57268342	57292685	.	-	-0.701580857129843	0.534544846753312	0.57167699371356	0.331531886823861	0.451604440268711	0.891280778933257	0.344209471158799	0.450726953624179	0.286527166441333	0.381006453069406	0.357989511725394
ASB16	chr17	44170704	44179084	.	+	-0.621681825552863	0.516622461456109	0.851966781044273	0.50072975401673	0.676348267530502	1.47618379010821	0.497191458340488	0.450726953624179	0.429790749662	0.635010755115677	0.562554946997048
ASB16-AS1	chr17	44175974	44186717	.	-	-0.00611575351089719	0.988164890802418	22.0943006315415	22.1336867838065	22.113993707674	18.7447488819401	22.6413341028899	22.8180520272241	17.5139730487265	24.7146185891021	26.2099463941806
ASB2	chr14	93934166	93976570	.	-	-0.901792783352921	0.0361405500050351	3.32126051398975	1.74707256633802	2.53416654016388	4.17787865124964	1.60631086540773	3.12691824076774	2.00569016508933	2.66704517148584	1.63652348217323
ASB3	chr2	53669980	53786953	.	-	-0.103398512876079	0.527445443307812	79.1658749580339	73.5681546304746	76.3670147942542	53.8110770280954	46.3152966192562	119.893369664032	108.343084810629	63.8058806740232	66.0490649133352
ASB5	chr4	176213675	176269222	.	-	1.72423945823241	0.399965784901119	0.0450541975946526	0.151015518400891	0.0980348579977717	0.0278525243416643	0.191227483977111	0.0281704346015112	0.143263583220667	0.0762012906138812	0.127853397044784
ASB6	chr9	129634604	129642169	.	-	-0.0217702572796803	0.93152435420538	31.4545100701072	31.3937832133503	31.4241466417288	34.5649827080054	39.4311071960802	24.0012102804875	21.7402487537362	35.7892061583195	33.0117471169631
ASB7	chr15	100602550	100651699	.	+	0.21009205429165	0.16791919589168	37.0571547552721	42.6927583789348	39.8749565671035	36.0968715467969	43.1409203852361	41.551391037229	42.7999954871742	33.5285678701077	42.1404796659607
ASB8	chr12	48147789	48157515	.	-	-0.0120338278610136	0.961460283177478	33.8027247772285	33.6140434265766	33.7083841019025	38.0186957263718	39.8518076608298	29.0718885087596	29.225770977016	34.3159812064512	31.7843545053332
ASCC1	chr10	72096032	72217134	.	-	-0.235963724621417	0.128423069756538	32.2250577391466	27.1564260137144	29.6907418764305	25.9585526864311	20.7290592631188	45.354399708433	36.8187408877113	25.3750297744224	23.9341559267835
ASCC2	chr22	29788611	29838274	.	-	0.184119202711201	0.171576675382498	75.6838607518114	85.7996513286621	80.7417560402368	67.0688786147276	79.3976513472963	84.8493490197518	93.5153039472902	75.1344725452868	84.485524767193
ASCC3	chr6	100508195	100881372	.	-	0.358938018409184	0.0146775674431967	116.708180905876	151.174464320575	133.941322613225	80.7444680664848	91.8656833026039	168.346517178631	215.790772226129	101.042911354006	145.855155348689
ASCL2	chr11	2268498	2270952	.	-	1.10879085069986	0.000373754766287932	10.7176494875995	25.463559584202	18.0906045359007	14.9846580958154	45.0149497282118	8.31027820744581	12.463931740198	8.86475014141484	18.9990148008548
ASCL5	chr1	201113953	201115372	.	-	2.44146862606607	0.289010755535014	0.0270904840094389	0.172774228563577	0.0999323562865079	0	0.305963974363377	0.0563408692030224	0.0716317916103334	0.0254004302046271	0.15342407645374
ASDURF	chr2	189661399	189666401	.	+	-0.114907332822537	0.639618272182369	15.4807827143242	14.3365865074461	14.9086846108852	16.2937267398736	14.2655703046924	14.7049668619888	15.902257737494	15.4434615644133	12.8620517427052
ASF1A	chr6	118894152	118909170	.	+	-0.160642103068574	0.407734554454052	20.9275964893626	18.844256892345	19.8859266908538	20.2487851963899	18.0136289906438	20.2545424784866	16.2604166955457	22.2761772894579	22.2209204063834
ASF1B	chr19	14119512	14136589	.	-	-0.0884984516210921	0.904193336977264	2.01759837328974	1.94006823246334	1.97883330287654	2.06108680128316	2.63893927888413	2.14095302971485	1.36100404059633	1.85423140493778	1.84108891744488
ASGR2	chr17	7101322	7114811	.	-	-0.041678187746777	0.991435199996076	0.309298715729489	0.204793814221897	0.257046264975693	0.863428254591593	0.420700464749643	0	0	0.0762012906138812	0.204565435271654
ASH1L	chr1	155335268	155562803	.	-	-0.174806790140974	0.23746629679672	348.662192128687	311.947145437818	330.304668783253	272.28627796411	220.982480483949	441.7969258555	404.289831848721	331.907421483862	310.555901421779
ASH1L-AS1	chr1	155562042	155563944	.	+	-0.0908481203349829	0.876099013178128	2.96708336194648	2.78271453274481	2.87489894734564	3.20304029929139	2.29472980772533	3.2677704137753	3.25924651827017	2.4384412996442	2.78720405557628
ASH2L	chr8	38105493	38140080	.	+	0.323707406735929	0.0232788152592503	36.724241759353	45.893573653789	41.308907706571	40.3026027223882	50.9430017315023	37.9737458428371	45.2354764019255	31.9029403370116	41.5267833601457
ASIC2	chr17	33013088	34156806	.	-	0.107722771551175	0.795081390469876	4.7521607331411	5.12773907193285	4.93994990253698	4.2892887486163	5.66033352572247	3.54947475979041	3.47414189310117	6.40090841156602	6.21367509637648
ASIC3	chr7	151048292	151052756	.	+	-0.493762624586007	0.327423546301092	2.05768860428438	1.51578585722767	1.78673723075603	1.69900398484152	1.10911940706724	2.02827129130881	1.21774045737567	2.4384412996442	2.14793707035236
ASIC4	chr2	219514170	219538772	.	+	-1.0120754438541	0.623458306519268	0.199071052301865	0.131117517886363	0.165094285094114	0.19496767039165	0.0382454967954221	0.253533911413601	0.358158958051667	0.152402581227762	0.0255706794089567
ASL	chr7	66075819	66093573	.	+	-0.0740964432141933	0.726270086454257	22.6888462721972	21.599444538855	22.1441454055261	21.5857063647898	19.1992393913019	22.4236659428029	22.2058553992033	24.0542074037818	23.3716009797864
ASMT	chrX	1595455	1643081	.	+	0.0709622028085738	0.963391045165278	0.5249529109128	0.576511723301321	0.55073231710706	0.696313108541607	0.573682451931332	0.450726953624179	0.3223430622465	0.43180731347866	0.792691061677658
ASMTL	chrX	1403139	1453762	.	-	0.771253365249674	0.369913562090261	0.63431898465908	1.30979854824521	0.972058766452143	0.668460584199943	2.75367576927039	0.732431299639291	0.787949707713667	0.508008604092541	0.511413588179134
ASMTL-AS1	chrX	1400531	1415421	.	+	-0.350312676123821	0.871868104753462	0.198394973987111	0.150175577815767	0.174285275901439	0.111410097366657	0.152981987181688	0.253533911413601	0.143263583220667	0.228603871841644	0.15342407645374
ASNS	chr7	97851677	97928441	.	-	0.0505606454348796	0.793669512041257	39.243558310326	41.269082722133	40.2563205162295	21.9477891812315	21.6469511862089	68.3696447778677	73.6374817754227	27.4324646209972	28.5624488998046
ASNSD1	chr2	189661399	189670831	.	+	-0.175310966787975	0.281547088691802	29.2601895228931	25.8973503619315	27.5787699424123	30.7491868731974	26.4658837824321	27.1844693904583	26.432131104213	29.8455054904368	24.803559026688
ASNSP1	chr8	46579215	46617643	.	-	-0.280578349120808	0.931356164893363	0.0810394748180889	0.0749735819246962	0.0780065283713925	0.0557050486833286	0	0.0563408692030224	0.143263583220667	0.127002151023135	0.0767120382268701
ASPDH	chr19	50511603	50514684	.	-	0.522565580568291	0.843749267902365	0.0899370591511468	0.118022735010322	0.103979897080734	0.111410097366657	0.191227483977111	0	0.0358158958051667	0.152402581227762	0.127853397044784
ASPH	chr8	61500556	61714640	.	-	-0.163351134129469	0.500089109035669	16.5725072987882	15.4255346564875	15.9990209776379	15.931643923432	12.0090859937625	21.8884276853742	24.3548091475133	11.9128017659701	9.97256496949312
ASPHD1	chr16	29900488	29906056	.	+	-0.562166918217144	0.891659381918122	0.0997927188245479	0.0651824076817529	0.0824875632531504	0.250672719074979	0	0.0563408692030224	0.214895374831	0	0
ASPHD2	chr22	26429260	26445015	.	+	0.741872673820116	0.0234975488566856	4.06920557276944	6.90113924504184	5.48517240890564	4.95774933281624	7.03717141035767	3.49313389058739	4.87096182950267	3.7592636702848	8.74517235786319
ASPM	chr1	197084127	197146694	.	-	0.279294794368742	0.770392044263457	0.919794913010468	0.97066316133713	0.945229037173799	1.72685650918319	1.10911940706724	0.563408692030224	1.03866097834983	0.482608173887914	0.792691061677658
ASPRV1	chr2	69960091	69962265	.	-	0.61728464246223	0.386138419719788	0.84351990368485	1.32200160979004	1.08276075673744	0.863428254591593	1.87402934297568	1.0141356456544	0.859581499324	0.660411185320304	1.25296329103888
ASPSCR1	chr17	81977629	82017406	.	+	0.183615317498462	0.251429322185201	23.7284312128502	26.9639750959194	25.3462031543848	23.2847103496313	25.547991859342	23.973039845886	27.9005828322248	23.9272052527587	27.4373390058105
ASRGL1	chr11	62337448	62393412	.	+	-0.230227714565376	0.675383856602788	2.72282319211886	2.31401153483406	2.51841736347646	2.25605447167481	1.56806536861231	2.08461216051183	2.65037628958233	3.81006453069406	2.68492133794045
ASTE1	chr3	131013873	131026854	.	-	-0.0220157318684023	0.940490502482406	17.9260999299126	17.5473107990131	17.7367053644628	19.2739468444317	19.1609938945065	13.9725355623496	14.9352285507545	20.5235476053387	18.5387425714936
ASTL	chr2	96123850	96138436	.	-	-0.379203593809904	0.641374030937629	1.5995847800074	1.21736902585151	1.40847690292945	0.919133303274921	1.68280185899857	1.57754433768463	0.7521338119085	2.28603871841644	1.22739261162992
ASTN1	chr1	176857305	177164904	.	-	-2.77470787994517	0.174091468680627	0.2244046441254	0.0423375654614183	0.133371104793409	0.111410097366657	0	0.197193042210578	0	0.355606022864779	0.102282717635827
ASTN2	chr9	116423112	117415057	.	-	-0.53701913047517	0.0310786072568228	14.4295687586715	11.0431523092663	12.7363605339689	6.18326040384947	3.13613073722461	26.4802085254205	22.6356461488653	10.6427802557387	7.38992634918849
ASXL1	chr20	32358331	32439319	.	+	0.0474015606552429	0.816308187030612	108.929788898284	111.381782612025	110.155785755154	84.2260336091928	95.9961969565095	130.598134812606	116.150950096156	111.965096341996	121.972140780723
ASXL2	chr2	25733753	25878487	.	-	-0.0276061922554774	0.902466019610776	137.541915340452	133.409179240012	135.475547290232	115.225893201465	119.976123447239	170.402958904541	142.7979765752	127.002151023135	137.442401823142
ASXL3	chr18	33578219	33751194	.	+	-0.156831278601402	0.961460283177478	0.152802062289079	0.176881941076569	0.164842001682824	0.222820194733314	0.53543695513591	0	0	0.228603871841644	0.0511413588179134
ATAD1	chr10	87751512	87818231	.	-	-0.0410874181093888	0.832840045572735	66.0200269211406	63.738431540184	64.8792292306623	61.2755535516614	56.3356167796568	86.7085977034515	82.0542172896369	50.0896483635246	52.8545943383135
ATAD2	chr8	123319851	123396447	.	-	-0.0594875445234149	0.760008528194638	33.9453530912545	32.7106994630832	33.3280262771689	30.6377767758307	27.8427216670673	36.424371939754	37.3201634289837	34.7731889501344	32.9606057581452
ATAD2B	chr2	23748664	23927123	.	-	0.101058759063091	0.541094431947342	157.98043666145	164.706176319721	161.343306490586	91.1891646946089	97.1053163635767	266.689504372507	257.767002109785	116.079966035146	139.257920061178
ATAD3A	chr1	1512162	1534687	.	+	0.258342591202757	0.214555684379122	12.3550431681055	14.9284740398496	13.6417586039776	13.0349813918989	17.669419519485	10.2822086295516	11.1029276996017	13.7416327407032	16.0072453100069
ATAD3B	chr1	1471765	1497848	.	+	0.205031801895143	0.251580793715772	17.8098357384587	20.7127557566329	19.2612957475458	16.182316642507	18.9697664105294	13.888024258545	15.04267623817	23.3429953580523	28.0510353116255
ATAD3C	chr1	1449689	1470162	.	+	0.349406231846731	0.794718471259135	0.447951551188663	0.663017898897276	0.555484725042969	0.417787865124964	0.956137419885553	0.253533911413601	0.1074476874155	0.660411185320304	0.894973779313485
ATAD5	chr17	30831966	30895865	.	+	-0.252710948957042	0.231105331123243	13.6041932697936	11.4484688721289	12.5263310709613	11.196714785349	8.94944625012877	15.7472729422448	12.4997476360032	13.8686348917264	12.8620517427052
ATAT1	chr6	30626874	30646821	.	+	-0.317067093768944	0.283548749411952	6.25685366462646	5.09347818411969	5.67516592437307	4.90204428413291	3.48034020838341	6.64822256595664	6.08870228687833	7.21372217811409	5.67669082878839
ATE1	chr10	121740421	121928801	.	-	-0.0573929495161275	0.745177710304311	98.6903186474033	93.4381373623711	96.0642280048872	62.055424233228	59.165783542518	159.557341582959	144.660403157068	74.4740613599665	76.5074727915985
ATE1-AS1	chr10	121928312	121951965	.	+	-0.383312512048316	0.385913087458751	3.18324303167347	2.38697206125146	2.78510754646246	3.00807262889974	2.40946629811159	2.30997563732392	2.29221733153067	4.21647141396809	2.45478522325984
ATF1	chr12	50764101	50821162	.	+	0.0707332826981906	0.716919743740614	42.6851909407946	44.4688057128061	43.5769983268003	41.3052935986881	45.7798596641203	50.5377596751111	46.3457691718857	36.2210134717982	41.2966472454651
ATF2	chr2	175072250	175168206	.	-	0.0392273788415031	0.832840045572735	103.943746964946	106.046592143131	104.995169554038	91.0499020729006	92.056910786581	136.513926078923	133.844002623908	84.2786274189526	92.2590113075158
ATF3	chr1	212565334	212620777	.	+	1.33232453795901	0.00134815098197414	1.98420037438295	5.04957928635907	3.51688983037101	2.36746456904146	4.6659506090415	1.23949912246649	3.29506241407533	2.33683957882569	7.10864887568996
ATF4	chr22	39520559	39522686	.	+	0.555823454380287	0.00143479920001218	100.206043831477	150.387359903886	125.296701867681	105.087574341099	182.239792230186	80.2293977451039	100.320324150272	115.292552698802	168.587489343252
ATF5	chr19	49928702	49933936	.	+	0.539361233339918	0.176089128374396	4.0701034402513	6.4384245128653	5.2542639765583	5.04130690584124	8.26102730781118	3.15508867536926	2.54292860216683	4.01326797233108	8.46389488436467
ATF6	chr1	161766320	161964070	.	+	0.00571730462556326	0.98324721102912	95.7852033278563	95.1782981750417	95.481750751449	67.7930442476109	67.1208468759658	140.654979965345	133.270948291025	78.9191366457763	85.1503624318258
ATF6B	chr6	32115264	32128246	.	-	0.248278792003963	0.106056590934606	80.0733732446884	96.5752418424932	88.3243075435908	83.5018679763095	116.036837277311	63.9468865454304	66.8682774682462	92.762371107298	106.808727891212
ATF7	chr12	53507856	53626415	.	-	0.0112476625982465	0.96383565120184	75.2778361134571	75.1916953247547	75.2347657191059	57.0976749004118	56.2973712828613	100.821985438809	92.0110363234732	67.9207503671728	77.2490224944582
ATF7-NPFF	chr12	53506688	53626382	.	-	0.00606633381874204	0.983326435222842	76.408459549143	76.0767011390273	76.2425803440851	57.8218405332951	56.9475447283835	102.117825430478	93.3004085724592	69.2923735982226	77.965001517909
ATF7IP	chr12	14365632	14502935	.	+	0.318449645682796	0.0254710487494958	369.614445247658	459.290560383312	414.452502815485	311.474779712832	383.181632393334	458.811868354813	547.481783277778	338.562334197474	447.205612183244
ATF7IP2	chr16	10386061	10483638	.	+	-0.0849979730493764	0.627265127149388	62.7698534440815	60.4930896952228	61.6314715696522	34.2307524159054	29.2578050484979	75.8348099472682	78.3293641258995	78.2333250302514	73.822551453658
ATG10	chr5	81972023	82256133	.	+	-0.0260986540906561	0.920289064508426	38.1264582483465	37.7158932797397	37.9211757640431	14.7896904254237	12.2768044713305	78.7645351458253	77.0041759811084	20.8537531979988	23.9085852473745
ATG101	chr12	52069974	52077495	.	+	0.0757351072515212	0.827525390595727	7.59153429440738	8.13128613751203	7.8614102159597	9.33059565445754	11.3206670514449	4.90165562066295	4.90677772530784	8.53454454875469	8.18261741086615
ATG12	chr5	115828200	115841565	.	-	0.146385564001221	0.326070075839098	55.5187964543828	61.7060660428584	58.6124312486206	52.1677780919372	52.8552765712734	60.3129004818355	69.9126286116853	54.077515905651	62.3413163990365
ATG13	chr11	46617276	46676018	.	+	0.077014359472544	0.687720786124834	83.8537117884014	87.7824551608329	85.8180834746172	75.3689308685436	87.4674511711304	98.8782254513043	88.7876057010082	77.3189095428848	87.0937340669065
ATG14	chr14	55366391	55411830	.	-	-0.173683294934351	0.240052895675971	47.7713428735987	42.1952372956842	44.9832900846415	41.0267683552715	34.6886655934479	61.0453317814748	52.1121283965175	41.2502986523143	39.7879771603366
ATG16L1	chr2	233251571	233295674	.	+	-0.127875246851194	0.546946498131293	617.561662512038	572.088848893174	594.825255702606	916.459460938122	899.26636615076	392.329642695247	426.065896498263	543.899411971679	391.026829521766
ATG16L2	chr11	72814411	72829635	.	+	0.0717694996911701	0.65377072809902	92.224444271684	96.9678430239408	94.5961436478124	95.5341584919085	101.50354849505	78.032103846186	81.445347060949	103.100346200581	107.933837785206
ATG2A	chr11	64894546	64917209	.	-	0.100638334203073	0.577694123465334	56.1942916332968	61.0842729890005	58.6392823111487	62.306096952303	77.829585978684	39.9456762649429	39.755644343735	66.3205232642812	65.6655047222008
ATG2B	chr14	96279195	96363341	.	-	-0.174156683106784	0.200575681117779	129.720582751073	114.273012341033	121.996797546053	106.814430850283	100.011974120029	153.41618683983	126.322664504823	128.932583718687	116.474444707798
ATG3	chr3	112532510	112561962	.	-	0.140259906541035	0.398140072785995	39.6426156849851	43.3217441423109	41.482179913648	47.3214388564876	45.6268776769386	36.7624171549721	42.334388841707	34.8493902407483	42.0126262689159
ATG4A	chrX	108091667	108154671	.	+	0.112981665576609	0.596014399838586	18.9813589137363	20.4376464749057	19.709502694321	16.3215792642153	19.8876583336195	20.9869737781258	20.4508765047502	19.6345325481767	20.9679571153445
ATG4B	chr2	241637693	241673856	.	+	0.019370085441215	0.930012690168735	59.5810014125923	60.3788105186721	59.9799059656322	56.2620991701619	61.4605133502433	58.3409700597297	56.302588205722	64.1360862666833	63.3641435753947
ATG4C	chr1	62784106	62865514	.	+	-0.207230892757937	0.278822277378018	19.9076329769974	17.2737680274151	18.5907005022062	16.6558095563152	12.8887324200573	26.0576520063979	22.3849348782292	17.0182882371001	16.544229577595
ATG4D	chr19	10543904	10553418	.	+	0.0109284683513884	0.972627224222962	30.0483836835206	30.7648588546472	30.4066212690839	32.8938312475055	40.6549630935337	23.9448694112845	23.0296210027222	33.2999639982661	28.6391609380315
ATG5	chr6	106184477	106325820	.	-	0.10407697090303	0.596271730870829	73.0320631903144	77.808006592382	75.4200348913482	47.2378812834626	44.0970578051217	120.034221837039	121.236807300489	51.8422780476438	68.0947192660517
ATG7	chr3	11272397	11564652	.	+	0.274425135067747	0.0425336585134389	106.480993282742	128.165241788231	117.323117535487	53.1147639195538	60.886830898312	188.544718787915	221.521315554956	77.8015177167727	102.103722879964
ATG9A	chr2	219219380	219229636	.	-	0.0322754295698993	0.884739923452685	44.4919358773796	46.0954621597475	45.2936990185636	47.9063418676626	53.3524680296138	36.3116902013479	32.878992349143	49.2514341667719	52.0363325972269
ATG9B	chr7	151012209	151024499	.	-	-0.213872678497662	0.809550280804027	1.03784546002561	0.945793428497246	0.99181944426143	1.39262621708321	1.45332887822604	0.70426086503778	0.393974853856833	1.01601720818508	0.997256496949312
ATIC	chr2	215312059	215349764	.	+	0.519057259489783	0.00444405399593517	16.2590058415791	23.2248336398735	19.7419197407263	17.3521226648569	25.8539558337053	18.7615094446065	25.2502065426425	12.6748146721089	18.6154546097205
ATL1	chr14	50533082	50633066	.	+	-0.686275214401264	0.0886201139710087	3.42588628768516	2.20945063037622	2.81766845903069	2.7295473854831	1.49157437502146	4.19739475562517	3.36669420568567	3.35285678701077	1.78994755862697
ATL2	chr2	38293954	38378584	.	-	-0.131912945951874	0.428865785115997	33.3598159304083	30.8029353089828	32.0813756196955	28.7438051205975	25.0890458977969	40.1992101763565	40.4361463640332	31.1409274308728	26.9003547382225
ATL3	chr11	63624087	63671974	.	-	0.0977855599438794	0.508177579172888	106.911659992875	114.437091368592	110.674375680734	134.471987521555	141.77605662063	80.34207948351	84.453882308583	105.919793953295	117.088141013613
ATM	chr11	108222832	108369102	.	+	-0.235189049638215	0.125874700584018	1071.61180604928	927.83587814531	999.723842097293	863.957452554085	650.938355458084	1377.5905928831	1280.81224988857	973.2936845809	851.759331112348
ATMIN	chr16	81035842	81047350	.	+	-0.0126681404980095	0.960319843036641	40.8451925641828	40.0447767708158	40.4449846674993	50.524479155779	48.112834968641	29.1563998125641	32.2701221204552	42.8505257552059	39.7624064809277
ATN1	chr12	6924459	6942321	.	+	0.154253420993043	0.374590980449266	65.7395301091986	73.1178559902024	69.4286930497005	59.4094344207699	80.2390522767956	56.5662326798345	57.6277763505132	81.2305757943973	81.4681845969361
ATOX1	chr5	151742822	151758631	.	-	-0.342960506943863	0.0254225619168014	29.8503364903931	23.4676766349851	26.6590065626891	23.8696133608063	19.3139758816882	37.7202119314235	29.1541391854057	27.9658736552944	21.9396429328849
ATP10A	chr15	25678713	25863202	.	-	0.909187469213743	5.48920070906582e-05	442.396851379761	789.782516083622	616.089683731692	260.448955118903	475.735734638256	784.997330605711	1253.341457806	281.766972259928	640.289812400276
ATP10B	chr5	160563120	160852211	.	-	-0.143825059079934	0.91951336819211	0.53360099236618	0.508857361749147	0.521229177057664	0.501345438149957	0.305963974363377	0.619749561233247	0.823765603518834	0.482608173887914	0.409130870543307
ATP10D	chr4	47485275	47593486	.	+	-0.25697448982601	0.0890828187083724	50.4097339248378	42.1186890150223	46.26421146993	42.2801319506464	32.16446280495	66.0314987059423	53.4015006455035	42.9267270458197	40.7852336572859
ATP11A	chr13	112690329	112887168	.	+	-0.151061415322739	0.317966225746438	108.30559102987	96.6429870482047	102.474289039037	79.5189569954515	69.2625946965095	149.951223383844	123.45739284041	95.4548167089885	97.1941524334444
ATP11AUN	chr13	112647044	112684497	.	+	0.427781576001711	0.810641854633765	0.262172819024478	0.395147553726025	0.328660186375252	0.0278525243416643	0	0.507067822827202	0.787949707713667	0.254004302046271	0.383560191134351
ATP11B	chr3	182793504	182921629	.	+	-0.117428642654247	0.440954155994401	267.102438458135	246.400950281353	256.751694369744	239.47600428963	209.547076942118	330.720902221742	306.333356821591	231.118514431902	223.334313957828
ATP11C	chrX	139726348	139933053	.	-	0.28364356760266	0.0438804165123216	73.4172761948543	88.3942047677141	80.9057404812842	46.5972732236044	53.8496594879543	119.949710533235	139.037307515657	53.7219098827862	72.3138813685296
ATP13A1	chr19	19645201	19663676	.	-	-0.0244813689334324	0.913327678602114	66.0253362924911	64.572482777474	65.2989095349825	63.3923454016279	68.8036487349644	52.9322466162396	52.219576083933	81.7385843984899	72.671870880255
ATP13A2	chr1	16985958	17011928	.	-	0.00217388324837842	0.994624366750599	31.3688159520641	31.8769936728065	31.6229048124353	32.2253706633056	37.6335688466954	25.015345926142	21.8476964411517	36.8560242269139	36.1313700048558
ATP13A3	chr3	194402674	194487002	.	-	-0.254054179481806	0.0980316069097896	74.7273115791799	62.6934849878893	68.7103982835346	77.5414277671934	55.4942158501575	83.2999751166686	73.7807453586434	63.3486729303399	58.8125626406004
ATP13A4	chr3	193398967	193554895	.	-	-0.0202972420286033	0.969518710933751	5.71466550517502	5.61155301322968	5.66310925920235	4.34499379729963	5.3543695513591	8.36661907664883	7.80786528552634	4.44507528580974	3.73331919370768
ATP13A5	chr3	193274789	193378753	.	-	-0.649474203255902	0.832835431294134	0.12682634559462	0.0741865399903542	0.100506442792487	0	0	0.309874780616623	0.0716317916103334	0.0762012906138812	0.127853397044784
ATP1A1	chr1	116373244	116404776	.	+	-0.109242115175193	0.454440541407562	88.5773239988872	82.0522974183576	85.3148107086224	101.550303749708	92.2098927737627	75.6094464704561	69.9484445074905	88.5713001235346	83.9996818584228
ATP1A1-AS1	chr1	116392865	116418622	.	-	-0.221543099203953	0.224666049506374	22.0486109476471	18.8676187489221	20.4581148482846	24.4823688963229	18.4725749521889	21.5503824701561	20.3434288173347	20.1171407220646	17.7971928686339
ATP1A3	chr19	41966582	41994230	.	-	-0.471148891560804	0.0820833681997019	9.36729311518663	6.90743175629075	8.13736243573869	10.4725491524658	9.48488320526468	8.00040342682918	5.87380691204733	9.62676304755366	5.42098403469882
ATP1B1	chr1	169106690	169132719	.	+	-0.191317302775267	0.504900248199571	9.42910181964671	7.87487905355748	8.6519904366021	17.2685650918319	13.5389058655794	4.45092866703877	4.8351459336975	6.57871142299841	5.34427199647195
ATP1B2	chr17	7646627	7657771	.	+	0.505867106973025	0.793730327611118	0.153653378104942	0.217311237995514	0.185482308050228	0.19496767039165	0.305963974363377	0.140852173007556	0.214895374831	0.127002151023135	0.15342407645374
ATP1B3	chr3	141876643	141926548	.	+	0.0846505819301755	0.613419161284942	39.6026688986265	41.9581074868107	40.7803881927186	38.6314512618884	41.3433820358513	46.453046657892	48.7096182950267	33.7317713117447	35.8500925313573
ATP23	chr12	57941567	57959148	.	+	-0.912434040270108	0.0251374092612865	3.99036182587203	2.18206784479097	3.0862148353315	4.34499379729963	2.98314875004293	3.97203127881308	2.2564014357255	3.6576619494663	1.38081668808366
ATP2A1	chr16	28878488	28904511	.	+	0.413435267306696	0.736779840112281	0.478689392549523	0.634699637600812	0.556694515075168	0.306377767758307	0.841400929499286	0.647919995834758	0.429790749662	0.482608173887914	0.639266985223918
ATP2A1-AS1	chr16	28878957	28879921	.	-	-0.888143178525432	0.65981067580206	0.225760170882514	0.137979103999351	0.181869637440932	0.3899353407833	0.191227483977111	0.0845113038045336	0	0.203203441637016	0.204565435271654
ATP2A2	chr12	110281247	110351092	.	+	0.112019373462609	0.490444032336835	94.8364793844769	102.384799101497	98.6106392429869	99.2663967536915	97.1435618603722	97.920430674853	103.113964023075	87.3266790435078	106.885439929439
ATP2A3	chr17	3923869	3964464	.	-	-0.00684224030887297	0.981595909007679	294.856230433065	295.180666236813	295.018448334939	308.383149510907	347.383847392819	261.139928756009	249.171187116545	315.041535827989	288.999818680029
ATP2B1	chr12	89588049	89709366	.	-	-0.0756981189463042	0.653934908786593	108.509730764523	102.856082261436	105.68290651298	84.5045588526094	74.3492457703006	153.303505101424	142.94124015842	87.7330859267819	91.2873254899754
ATP2B1-AS1	chr12	89708955	89711952	.	+	0.0746539206440957	0.911676132313429	2.43003871429567	2.67963866547177	2.55483868988372	2.86881000719142	4.24525014429185	1.77473737989521	1.64753120703767	2.64164474128121	2.19907842917028
ATP2B2	chr3	10324023	10619961	.	-	-0.485061380938968	0.808576766583393	0.23347628570125	0.226682318374231	0.23007930203774	0.139262621708321	0.0382454967954221	0.197193042210578	0.1074476874155	0.355606022864779	0.460272229361221
ATP2B4	chr1	203626787	203744081	.	+	-0.0180466267272469	0.950839163786136	727.764836038771	725.423874448306	726.594355243538	758.145712580102	597.700623918857	763.446948135555	868.750368650123	661.70660726074	709.816489713229
ATP2C1	chr3	130850595	131016711	.	+	-0.000517710672149088	0.998211522381588	83.3783016989883	83.7258347421363	83.5520682205623	62.306096952303	57.0240357219744	118.343995760949	118.622246906712	69.4955770398596	75.5357869740581
ATP2C2	chr16	84368523	84464187	.	+	-2.8369645369899	0.208402403457826	0.189123090110254	0.0214339487021417	0.105278519406198	0.278525243416643	0	0.0563408692030224	0.0358158958051667	0.228603871841644	0.0255706794089567
ATP2C2-AS1	chr16	84459259	84467361	.	-	-0.0724158471472483	0.94761504152044	1.27876212199586	1.2079952566775	1.24337868933668	0.807723205908264	0.956137419885553	1.94375998750427	0.859581499324	1.09221849879896	1.73880619980906
ATP5F1A	chr18	46080248	46104233	.	-	-0.0408431406754934	0.823588301749305	92.7379596387503	90.3212098909516	91.529584764851	103.917768318749	104.907397709843	79.5251368800661	77.0041759811084	94.7690050934636	89.0626763813962
ATP5F1B	chr12	56638175	56645984	.	-	-0.0199686060882217	0.92479117184682	69.2581146655453	67.8675302773685	68.5628224714569	88.3760597361008	84.4078114274966	48.9602153374265	50.3929653978695	70.4353929574308	68.8106982895025
ATP5F1C	chr10	7788104	7807799	.	+	0.0791523502190133	0.633800147957841	47.5362058731231	50.2622016968787	48.8992037850009	46.2351904071627	48.0363439750502	42.5936971174849	45.0563969228997	53.7727107431955	57.6618820671974
ATP5F1D	chr19	1241751	1244825	.	+	0.0514508377519774	0.788109121793331	36.7911080438809	37.9492996868832	37.3702038653821	46.1237803097961	46.8507335743921	24.3392554957057	26.002340354551	39.9040758514691	40.9897990925576
ATP5F1E	chr20	59025475	59032335	.	-	-0.0183842472372866	0.94054388759858	41.1777076160644	41.4544361976456	41.316071906855	50.1066912906541	55.0352698886124	30.9029667578578	27.1484490203163	42.5203201625457	42.1916210247786
ATP5IF1	chr1	28236091	28238105	.	+	-0.0263858611193216	0.924312143749215	70.9050122398147	72.3695837664715	71.6372980031431	84.7552315716844	106.01651711691	51.2701909747504	44.5191584858222	76.6838987877691	66.6116198603322
ATP5MC1	chr17	48892787	48895870	.	+	0.266308569639345	0.459839392966293	3.63674859632036	4.3908697616938	4.01380917900708	3.81579583480801	5.12489657058656	2.53533911413601	2.93690345602367	4.54667700662824	5.08856520238238
ATP5MC2	chr12	53665160	53676330	.	-	0.222159823917875	0.173443559508838	26.0618373394031	30.5283895960287	28.2951134677159	25.8471425890645	34.5739291030616	26.2266746140069	28.5452689567178	26.1116422503566	28.4857368615778
ATP5MC3	chr2	175176258	175181710	.	-	-0.0929896082214775	0.717392664190955	12.8746752029513	12.0168156185107	12.445745410731	15.4024459609404	14.1125883175108	8.76100516106998	8.52418320162967	14.4528447864328	13.3990360102933
ATP5MD	chr10	103389051	103396475	.	-	0.0276350260346114	0.931810558643699	13.7709445324405	14.2481202501436	14.009532391292	15.6252661556737	18.5490659457797	9.8033112413259	9.240501117733	15.8752688778919	14.9588474542397
ATP5ME	chr4	672436	674276	.	-	0.137188218391144	0.513173443147456	20.5488785082617	22.0221885875926	21.2855335479271	25.6243223943311	27.001320737568	11.5498781866196	15.1501239255855	24.4606142870559	23.9085852473745
ATP5MF	chr7	99458158	99466167	.	-	0.203061970971546	0.219623440788571	20.8511193987455	24.0854411262735	22.4682802625095	24.8723042371062	29.3342960420888	15.5782503346357	17.4781571529213	22.0983742780255	25.4428260119119
ATP5MF-PTCD1	chr7	99416739	99466167	.	-	0.0957129252549468	0.578755778786059	45.0289015614408	48.6303906156123	46.8296460885266	48.5190974031792	56.8328082379973	35.8609632477238	34.8846825142323	50.6992586884356	54.1586989881703
ATP5MG	chr11	118401389	118409847	.	+	-0.0852232011662184	0.670157317816052	43.2824028534669	40.2822923189142	41.7823475861906	49.1875579873791	41.7258370038055	32.8748971799636	36.8187408877113	47.7782092149035	42.2939037424144
ATP5MGL	chr22	42639803	42640601	.	-	0.174363567215952	0.906264496039257	0.425737770123967	0.45887588057141	0.442306825347689	0.222820194733314	0.305963974363377	0.70426086503778	0.573054332882667	0.355606022864779	0.485842908770177
ATP5MPL	chr14	103912288	103921529	.	-	-0.0464715165481979	0.864098158620143	28.6995616413642	28.8837908278555	28.7916762346099	33.4787342586805	40.4637356095566	20.226372043885	16.1529690081302	32.3855485108995	30.0455483055241
ATP5PB	chr1	111449464	111462773	.	+	-0.290591165195102	0.0858644294810869	44.5709433999146	36.303456515281	40.4371999575978	51.1650872156373	36.0655034780831	39.4949493113187	39.1825900108523	43.0537291968429	33.676584781596
ATP5PD	chr17	75038863	75046969	.	-	-0.0233479442554858	0.938269178744761	15.5772267666079	15.2178627189058	15.3975447427568	19.830997331265	19.1609938945065	9.49343646070928	9.81355545061567	17.3992946901695	16.6720829746398
ATP5PF	chr21	25724480	25735654	.	-	-0.00544053704466426	0.988164890802418	18.2190343706176	18.121940507234	18.1704874389258	22.5048396680647	23.2532620516166	13.3527860011163	14.4696219052873	18.796318351424	16.6720829746398
ATP5PO	chr21	33903453	33915804	.	-	0.00603715632461437	0.986165151656453	23.3218417569374	23.6853181362866	23.503579946612	26.2092254055061	31.0170979010873	17.6628624951475	17.406525361311	26.086241820152	22.6556219563356
ATP6AP1	chrX	154428677	154436516	.	+	0.0191309941595197	0.933565203510157	36.7384353026819	36.7682434567127	36.7533393796973	50.440921582754	49.2984453692991	21.4658711663515	23.3519640649687	38.3038487485776	37.6656107693932
ATP6AP1L	chr5	82278650	82319932	.	+	-0.399644270234704	0.158895235087269	6.44017597695532	4.78136054192323	5.61076825943927	3.899353407833	2.9449032532475	11.6343894904241	8.380919618409	3.81006453069406	3.06848152907481
ATP6AP2	chrX	40580970	40606848	.	+	-0.0786031148361706	0.662550457653543	36.0179011392736	33.7655914984049	34.8917463188393	48.8811802196208	43.3703933660087	27.5788554748795	26.861921853875	31.5981351745561	31.0939461612914
ATP6V0A1	chr17	42458878	42522611	.	+	-0.498076731079755	0.190758077178521	3.63446090913108	2.54262046198695	3.08854068555902	3.62082816441636	2.71543027247497	1.43669216467707	1.074476874155	5.8166985168596	3.75888987311664
ATP6V0A2	chr12	123712353	123761754	.	+	0.125436346297988	0.407971965705522	63.4977862501082	68.9077476135162	66.2027669318122	55.3708183912286	63.6787521643778	74.0882430019745	74.4612473789415	61.0372337817188	68.5805621748219
ATP6V0A4	chr7	138706294	138798196	.	-	-1.01938202879956	0.695093693020707	0.134703625938627	0.0643031940383679	0.0995034099884973	0.167115146049986	0.114736490386266	0	0	0.228603871841644	0.0767120382268701
ATP6V0B	chr1	43974960	43978295	.	+	0.0460986745176641	0.888796275853328	10.6289182231423	11.187649893694	10.9082840584182	12.8400137215072	14.3803067950787	7.66235821161105	6.876651994592	11.3793927316729	12.2994967957082
ATP6V0C	chr16	2513726	2520223	.	+	0.115612788565817	0.435902564916547	61.3363145311912	66.718572643333	64.0274435872621	77.0400823290434	85.2874578537913	43.4388101555303	45.987610213834	63.5264759417723	68.8874103277294
ATP6V0CP3	chr6	42727576	42728194	.	+	-0.550061996985631	0.790439201758825	0.226364880060116	0.158560823113256	0.192462851586686	0.0835575730249929	0.0382454967954221	0.422556519022668	0.179079479025833	0.177803011432389	0.23013611468061
ATP6V0D1	chr16	67438019	67481157	.	-	0.126961668489325	0.412972877282655	56.8971121409957	61.3691690659333	59.1331406034645	50.608036728804	56.0678983020888	74.9333560400198	74.9268540244087	45.1619649038269	53.135871811812
ATP6V0D2	chr8	86098910	86154225	.	+	-1.50838157735347	0.45967078976601	0.225237885041174	0.104613979348419	0.164925932194796	0.362082816441636	0.0382454967954221	0.0563408692030224	0	0.254004302046271	0.23013611468061
ATP6V0E1	chr5	172983771	173035445	.	+	0.0610591957924696	0.861201678039694	97.5038886485881	111.582758271698	104.543323460143	124.110848466456	185.949605419342	84.2295994585185	88.6801580135927	84.1770256981341	60.244520687502
ATP6V0E2	chr7	149872964	149880712	.	+	-0.442031626326834	0.217890744250116	7.66590916498382	5.78080231488444	6.72335573993413	6.79601593936609	7.99330883024322	7.38065386559594	4.90677772530784	8.81394928100559	4.50043957597638
ATP6V0E2-AS1	chr7	149867694	149873862	.	-	-0.327298620567943	0.625383474598811	1.87912504902906	1.44542395171763	1.66227450037335	2.08893932562482	1.83578384618026	1.07047651485743	1.36100404059633	2.46384172984882	1.17625125281201
ATP6V1A	chr3	113747035	113812056	.	+	-0.204413842506019	0.162370703935875	45.5109637908289	39.3714266023227	42.4411951965758	48.0177519650292	38.780933750558	48.3122953415917	41.3673596549675	40.2088810139246	37.9724589223007
ATP6V1B1	chr2	70935900	70965431	.	+	-0.42695295381867	0.894165258737998	0.0987181820572874	0.0743157927195471	0.0865169873884172	0.0835575730249929	0.0764909935908442	0	0	0.203203441637016	0.127853397044784
ATP6V1B1-AS1	chr2	70942013	70948611	.	-	-0.529890676304788	0.836738278266656	0.135892287472741	0.119299202486339	0.12759574497954	0.0835575730249929	0	0.253533911413601	0.3223430622465	0.0762012906138812	0.0511413588179134
ATP6V1B2	chr8	20197381	20221696	.	+	0.243593752455635	0.088975855592086	39.1178956696099	46.3096740225427	42.7137848460763	49.4939357551374	57.444736186724	32.4805110955424	36.317318346439	35.3827992750455	45.1833905156265
ATP6V1C1	chr8	103021083	103073051	.	+	-0.0508813179643992	0.801978047663694	48.3926316660543	46.7603994557902	47.5765155609223	45.4831722499378	39.1633887185122	58.7071857095494	57.4486968714873	40.9962943502681	43.6747204304981
ATP6V1C2	chr2	10721630	10785110	.	+	0.347158026571635	0.885242750689303	0.179995331035115	0.218153053434437	0.199074192234776	0.306377767758307	0.497191458340488	0	0.0358158958051667	0.228603871841644	0.15342407645374
ATP6V1D	chr14	67337872	67359804	.	-	-0.0875087864789236	0.725743987986573	15.9945713132906	14.9864622178936	15.4905167655921	19.162536747065	16.5220546156224	14.4232625159737	15.4008351962217	14.4020439260235	13.0666171779769
ATP6V1E1	chr22	17592136	17628822	.	-	-0.0410013609327707	0.840800738134151	44.8005269306672	43.3238650842279	44.0621960074475	48.2127196354209	45.0531952250073	47.9179092571706	43.838656465524	38.278448318373	41.0920818101934
ATP6V1E2	chr2	46511847	46542577	.	-	-0.348527914822219	0.348457348650491	4.57951200977158	3.56521120713339	4.07236160845248	6.01614525779949	4.13051365390559	3.66215649819646	3.90393264276317	4.06406883274033	2.71049201734941
ATP6V1F	chr7	128862856	128865847	.	+	0.265807490129698	0.125734160431104	17.5540708451269	21.3595330555829	19.4568019503549	22.8669224845064	28.722368093362	11.3245147098075	12.678827115029	18.4661127587639	22.6811926357446
ATP6V1FNB	chr7	128866330	128872047	.	+	-0.234043115526268	0.67362951098695	2.77418769586371	2.38826945879164	2.58122857732767	3.42586049402471	3.40384921479257	1.97193042210578	2.22058553992033	2.92104947353211	1.61095280276427
ATP6V1G1	chr9	114587769	114598879	.	+	0.199422862726403	0.171160514701955	46.4769787171082	53.6602307632233	50.0686047401657	52.5298609083788	65.7057634945352	39.0442223576945	44.7698697564583	47.8544105055174	50.5276625120985
ATP6V1G2	chr6	31544444	31546742	.	-	-0.930503725909104	0.409999283803765	0.610445809175147	0.397317172234333	0.50388149070474	0.640608059858279	0.114736490386266	0.394386084421157	0.214895374831	0.787413336343439	0.767120382268701
ATP6V1G2-DDX39B	chr6	31530219	31546848	.	-	0.225678670558403	0.101631113699328	219.935021127309	257.229346429877	238.582183778593	214.854372771598	267.030058625637	196.883167429962	223.49118982424	248.060601378388	281.149620101479
ATP6V1H	chr8	53715543	53843311	.	-	0.0105223163951604	0.966779073457997	68.703750177872	69.1238852130848	68.9138176954784	44.7868591413962	41.4581185262376	109.752013207488	108.343084810629	51.5882737455976	57.5851700289705
ATP7A	chrX	77910656	78050395	.	+	0.383451136852789	0.00864959387148169	69.8843981579083	91.7127009246394	80.7985495412738	58.0168082036867	68.6889122445781	91.751105497122	122.454547757865	59.8942144225106	83.9996818584228
ATP7B	chr13	51932671	52011494	.	-	-0.292668790525777	0.613858244808693	1.85374330095473	1.5344854745623	1.69411438775852	1.47618379010821	1.0326284134764	1.63388520688765	1.57589941542733	2.4384412996442	1.94337163508071
ATP8A1	chr4	42408375	42657105	.	-	-0.269810438691425	0.0756873938357562	525.669381475591	427.864784294302	476.767082884946	304.428091054391	240.678911333591	881.481069115887	673.374657032939	391.115824290847	369.547458818242
ATP8A2	chr13	25371974	26025851	.	+	0.821391123210255	0.0755029080250093	2.89874426962629	4.70727429915792	3.8030092843921	1.44833126576654	5.08665107379114	5.15518953207655	5.98125459946283	2.10823570698405	3.11962288789272
ATP8B1	chr18	57646426	57803315	.	-	0.291162516354316	0.658319845863942	1.28210169490336	1.55017555537529	1.41613862513932	1.28121611971656	1.26210139424893	1.66205564148916	1.934058373479	0.914415487366574	1.45752872631053
ATP8B2	chr1	154325525	154351304	.	+	0.119772341532324	0.402395781123759	93.1052757135277	100.851031651482	96.9781536825049	120.629282923748	128.925569697368	74.7925038670123	84.7045935792192	83.8976209658832	88.9603936637604
ATP8B3	chr19	1782075	1812276	.	-	-0.258174005320109	0.396541291855682	7.09882671723601	5.87564077841013	6.48723374782307	5.90473516043283	5.73682451931332	6.59188169675362	5.98125459946283	8.78854885080096	5.906826943469
ATP8B4	chr15	49858238	50119233	.	-	-0.436872592062954	0.0189646846537539	221.558862116775	180.133310992911	200.846086554843	75.6753086363019	42.7202199204865	428.134265073767	364.498371609181	160.886324916108	133.197669041255
ATP8B5P	chr9	35406755	35483029	.	+	-0.471693237730126	0.824717964867731	0.198089435585773	0.141234058383213	0.169661746984493	0.167115146049986	0.152981987181688	0.169022607609067	0.214895374831	0.254004302046271	0.0767120382268701
ATP9A	chr20	51596516	51768390	.	-	-0.897725816591339	2.05183462668461e-05	138.847048057287	74.2186287877658	106.532838422526	229.95044096478	124.297864585122	77.0461386351331	47.491877837651	109.552055472557	50.9623640620507
ATP9B	chr18	79069394	79378282	.	+	0.0531551688356534	0.772083802405419	149.844852953157	150.533794319405	150.189323636281	83.9475083657762	90.2976179339916	257.196067911797	241.040978768772	108.409036113348	120.284475939732
ATPAF1	chr1	46635039	46668427	.	-	0.0600195803570616	0.773696511593462	23.8999328003571	24.9054811219529	24.402706961155	22.8390699601647	23.1385255612304	26.28301548321	27.1842649161215	22.5809824519135	24.3944281561447
ATPAF2	chr17	18018021	18039168	.	-	-0.0183313351959166	0.951976989661765	17.0172576437344	16.9475964702895	16.9824270570119	15.012510620157	13.500660368784	18.8178503138095	20.3792447131398	17.2214916787371	16.9533604481383
ATPSCKMT	chr5	10225508	10249909	.	-	-0.42430859386727	0.0899975831743052	10.1738513034259	7.64228281259597	8.90806705801095	10.6953693471991	6.42524346163091	11.6062190558226	10.0284508254467	8.22973938629917	6.494952569875
ATR	chr3	142449235	142578733	.	-	0.296726028649114	0.0322277385103404	115.380287075168	139.553870804947	127.467078940058	74.8675854303936	91.1772643602863	173.92426322973	195.841318262651	97.3598489743355	131.637857597309
ATRAID	chr2	27212041	27217182	.	+	-0.0506149828755995	0.864098158620143	17.8101589695274	17.5238686370325	17.6670138032799	18.4940761628651	21.9911606573677	14.2260694737632	11.7834297198998	20.7013506167711	18.7944493655832
ATRIP	chr3	48446710	48467645	.	+	2.31049229910988	1.29753785381451e-08	22.4883819980933	113.043288930612	67.7658354643526	21.2514760726899	134.58590322309	18.846020748411	79.4396568958597	27.3562633303833	125.091763668616
ATRIP-TREX1	chr3	48446779	48467645	.	+	2.31420338171417	1.40846281056452e-08	22.4327206896371	113.043288930612	67.7380048101245	21.0843609266399	134.58590322309	18.846020748411	79.4396568958597	27.3562633303833	125.091763668616
ATRN	chr20	3471018	3651115	.	+	-0.218536699079459	0.118511752601856	79.2012489561602	67.9551449718095	73.5781969639849	63.0302625851863	50.3693192795709	113.245147098075	96.2373120284829	61.3420389441743	57.278321876063
ATRNL1	chr10	115093365	115948998	.	+	0.536842149096	0.762579730371566	0.197865319182382	0.298320734113285	0.248093026647833	0.139262621708321	0.382454967954221	0.169022607609067	0.143263583220667	0.279404732250898	0.357989511725394
ATRX	chrX	77504878	77786216	.	-	-0.113061156115445	0.470496739099057	346.725781066139	322.125632657142	334.425706861641	315.095607877248	273.799511558427	401.738567852151	388.315942319617	323.347476504902	304.265514287176
ATXN1	chr6	16299112	16761490	.	-	0.00237489803858042	0.993783626967228	516.122201297614	502.916856657918	509.519528977766	245.185771779671	246.606963336882	913.96158021143	837.805434674459	389.236192455705	424.345424791637
ATXN1-AS1	chr6	16761138	16766883	.	+	-0.607143572500225	0.0609992636980372	5.73466503276531	3.65006738114145	4.69236620695338	5.93258768477449	4.28349564108728	3.07057737156472	2.39966501894617	8.17893852588991	4.24473278188681
ATXN10	chr22	45671798	45845307	.	+	0.0669028753903239	0.724620693643291	88.7275181410959	91.778110353348	90.2528142472219	60.3564202483865	58.9363105617455	137.640743462984	133.987266207129	68.2001550994237	82.4142997350675
ATXN1L	chr16	71845976	71857328	.	+	0.0299120184707147	0.884695624757788	58.783564279937	60.132093358939	59.457828819438	62.6681797687446	64.4436621002863	55.4394152957741	53.2224211664777	58.2431864592099	62.7248765901708
ATXN2	chr12	111452214	111599676	.	-	-0.0872257095027105	0.617875914730902	94.9303958898164	88.8936570428014	91.9120264663089	78.6555287408599	68.8801397285552	125.752820061146	111.494883641484	80.3923615976447	86.3010430052289
ATXN2-AS	chr12	111599498	111600255	.	+	-1.47624329477065	0.512034223295935	0.144759737098403	0.0533313622623392	0.0990455496803711	0.167115146049986	0	0.169022607609067	0.0716317916103334	0.101601720818508	0.0767120382268701
ATXN2L	chr16	28823048	28837237	.	+	0.379369037603308	0.0095249415637615	160.207090014229	209.763997176345	184.985543595287	157.923813017237	225.457203609013	136.147710429104	161.601321872912	186.540759422781	242.205475361638
ATXN3	chr14	92058552	92106621	.	-	-0.0280901878032732	0.89950912365573	48.464803063468	47.2026227288964	47.8337128961822	51.8892528485206	47.0037155615738	53.8900413926909	51.2525468971935	39.6246711192182	43.3678722775906
ATXN7	chr3	63864557	64003460	.	+	0.392966433548074	0.0128015367282488	250.194133563037	331.681009515175	290.937571539106	201.624423709308	231.270519121918	335.17183088878	448.916438021959	213.795421032346	314.851775562484
ATXN7L1	chr7	105604774	105876585	.	-	-0.612963510223955	0.000241653575141466	237.589501589052	153.637651966715	195.613576777884	127.369593814431	89.4562170044923	442.444845851335	282.229258944713	142.979021621846	89.2928124960768
ATXN7L2	chr1	109483905	109492798	.	+	0.114521071555502	0.650021667754742	11.6079696160416	12.5922537428797	12.1001116794606	11.4752400287657	13.4624148719886	11.409026013612	11.4252707618482	11.9382021961747	12.8876224221142
ATXN7L3	chr17	44191805	44198161	.	-	0.439694905779155	0.00385178888191926	42.8325176588826	58.7883643784447	50.8104410186636	51.7221377024706	75.6878381581404	31.8889319689107	40.3645145724228	44.882560171576	60.3212327257289
ATXN7L3B	chr12	74537835	74545430	.	+	-0.0225936297032308	0.911676132313429	91.2640780540262	89.9306347059787	90.5973563800025	114.167497276482	113.856843959972	71.3838812802294	70.6289465277887	88.2410945308744	85.3293571876885
AUH	chr9	91213815	91361969	.	-	-0.165300833045311	0.232616674964451	146.892720201111	129.878429234619	138.385574717865	95.4506009188835	81.4629081742491	231.448290686016	197.309769990663	113.793927316729	110.874465917236
AUNIP	chr1	25831913	25859458	.	-	0.0449943822088183	0.992412049675388	0.10835467125803	0.156623689056752	0.132489180157391	0.139262621708321	0.114736490386266	0.0845113038045336	0	0.101601720818508	0.30684815290748
AUP1	chr2	74526652	74529706	.	-	0.104530326880634	0.491783729790132	59.43933867626	64.0546352716207	61.7469869739403	63.8658383154362	70.5246960907584	46.6502397001026	48.996145461468	67.7937482161496	72.6207295214371
AURKA	chr20	56369389	56392337	.	-	-0.343398095837875	0.567551567494491	1.6695984615264	1.2928688737033	1.48123366761485	2.53457971509145	1.95052033656653	0.873283472646847	0.7521338119085	1.6002271028915	1.20182193222097
AURKAIP1	chr1	1373736	1375207	.	-	0.126128289555771	0.505927704098811	22.0983429972283	24.4370917307875	23.2677173640079	26.2649304541894	31.8202533337912	15.9444659844553	16.2604166955457	24.0796078339865	25.2382605766403
AURKAP1	chr1	220266179	220267715	.	-	-0.280358948850933	0.528058668397782	3.11794848228915	2.5816265796448	2.84978753096697	1.83826660654984	1.33859238783977	5.29604170508411	4.4053551840355	2.23523785800718	2.02008367330758
AURKB	chr17	8204731	8210575	.	-	-0.947902392142689	0.478548834624269	0.466985197948516	0.229499090582804	0.34824214426566	0.250672719074979	0.305963974363377	0.507067822827202	0.286527166441333	0.635010755115677	0.127853397044784
AURKC	chr19	57231023	57235548	.	+	-0.381515932176754	0.632610277047759	1.05230429427863	0.869215269529398	0.960759781904012	0.7798706815666	0.497191458340488	1.52120346848161	1.6117153112325	0.86361462695732	0.536984267588091
AUTS2	chr7	69598475	70793506	.	+	-0.269318419247958	0.0665549169268321	547.505686113749	448.313942267283	497.909814190516	341.722621147879	286.879471462461	782.631014099184	591.678598701354	518.168776174392	466.358051060552
AVEN	chr15	33866227	34039204	.	-	0.0793527396756337	0.695141129436117	27.3829743712434	27.8108072708363	27.5968908210399	11.530945077449	12.506277452103	53.2421213968562	51.0376515223625	17.3992946901695	19.9195592595773
AVIL	chr12	57797376	57816069	.	-	-0.452294082458599	0.126180782899101	8.19178510368514	5.98253386502725	7.0871594843562	6.74031089068276	5.69857902251789	9.60611819911532	5.0500413085285	8.22973938629917	7.15979023450788
AVL9	chr7	32495489	32588726	.	+	-0.0102537445043491	0.963409096913148	121.204677852094	118.44847335435	119.826575603222	72.8064986291105	72.8959168920746	199.305824805692	187.066423790386	91.5177500272713	95.4042048748175
AVPI1	chr10	97677424	97687241	.	-	-0.647130082642509	0.27192908701027	2.23323483075658	1.37343966252543	1.80333724664101	2.39531709338313	1.07087391027182	1.23949912246649	1.57589941542733	3.04805162455525	1.45752872631053
AVPR2	chrX	153902625	153907166	.	+	-0.824514313035819	0.591658591944563	0.353081162652911	0.212453973281987	0.282767567967449	0.3899353407833	0.267718477567955	0.394386084421157	0.0716317916103334	0.279404732250898	0.281277473498524
AXDND1	chr1	179365971	179554735	.	+	1.01622547066199	0.286484111981829	0.493502984354559	0.913619326247339	0.703561155300949	0.668460584199943	0.611927948726754	0.70426086503778	1.43263583220667	0.127002151023135	0.715979023450788
AXIN1	chr16	287440	352723	.	-	-0.217526378819543	0.116752166356744	375.143990775718	323.301934345293	349.222962560505	402.914617126516	356.48627563013	413.682832123192	353.896866450852	308.84383085806	259.56796668032
AXIN2	chr17	65528565	65561648	.	-	-0.622504101027974	0.307942692523766	1.47014952328972	0.947821418084324	1.20898547068702	1.53188883879154	0.803155432703864	1.71839651069218	1.00284508254467	1.16841978941284	1.02282717635827
AXL	chr19	41219223	41261767	.	+	4.2118912800693	6.79258279963833e-06	0.309641472005015	5.08388679425169	2.69676413312835	0.863428254591593	12.3915409617168	0.0281704346015112	0.429790749662	0.0508008604092541	2.58263862030463
AZI2	chr3	28321048	28348824	.	-	1.61585714764421	3.91061114364462e-08	26.1796066076625	80.2245340995008	53.2020703535817	27.1562112331227	78.9387053857512	24.7618120147283	83.0570623721815	26.6196508544492	78.6809805413598
AZIN1	chr8	102826302	102864200	.	-	-0.0514184434038947	0.779158037980471	62.0489427176715	60.103734990136	61.0763388539038	71.8873653258355	72.6281984145066	55.383074426571	53.7596596035552	58.8781972143255	53.9541335528987
AZIN1-AS1	chr8	102864271	102977876	.	+	0.145005899811978	0.56050489927882	12.1824000753598	13.6953494995039	12.9388747874318	7.18595128014939	6.76945293278971	21.9165981199757	25.1785747510322	7.46772648016036	9.17987390781546
AZIN2	chr1	33081153	33123492	.	+	-0.569288656222003	0.0308491695246945	9.04870587280811	5.88267489814455	7.46569038547633	5.76547253872451	3.6333221955651	16.1979998958689	9.885187242226	5.20708819194855	4.16802074365994
AZU1	chr19	827837	832018	.	+	0.629529623920449	0.818024948205464	0.0998866374700401	0.128039330699867	0.113962984084953	0.0835575730249929	0.0764909935908442	0.22536347681209	0.143263583220667	0	0.15342407645374
B2M	chr15	44711517	44718877	.	+	0.849606636099589	3.76019285957527e-05	1874.08083277391	3458.31552183725	2666.19817730558	2525.36052953436	4945.18098114487	1252.93641977141	2031.01200342359	1843.9442307049	3398.7779950003
B3GALNT1	chr3	161083883	161105372	.	-	0.478378341158086	0.382628071402427	1.28187041080326	1.79299692766161	1.53743366923244	1.1698060223499	1.91227483977111	1.38035129547405	1.54008351962217	1.29542194043598	1.91780095567175
B3GALNT2	chr1	235447190	235504452	.	-	-0.0638526042530592	0.811677664189117	18.6442292679343	17.7089522047724	18.1765907363533	21.0286558779565	16.675036602804	20.5644172591032	20.9522990460225	14.3512430656143	15.5214024012367
B3GALT1	chr2	167818672	167870856	.	+	-0.573229595974289	0.825331605680934	0.143812652659188	0.0982843834862971	0.121048518072742	0.111410097366657	0.229472980772533	0.0845113038045336	0.0716317916103334	0.228603871841644	0.0255706794089567
B3GALT1-AS1	chr2	167814774	167941144	.	-	-0.204943579791201	0.543572771088366	6.34335879949195	5.30161424622346	5.8224865228577	2.84095748284976	2.2564843109299	13.0429112204997	10.4224256793035	3.17505377557838	3.27304696434646
B3GALT2	chr1	193178730	193186613	.	-	-1.04491386383316	0.546558056157745	0.285560243409513	0.185491704054833	0.235525973732173	0.19496767039165	0.0382454967954221	0.0845113038045336	0.0358158958051667	0.558809464501795	0.409130870543307
B3GALT4	chr6	33277123	33278825	.	+	0.175914045494516	0.358346340726051	21.0329856358887	24.0510891122414	22.5420373740651	24.0924335555396	31.6290258498141	16.3951929380795	18.2302909648298	22.6063828821181	22.3232031240192
B3GALT6	chr1	1232237	1235040	.	+	-0.0165992674775656	0.963021021747132	11.3037330742093	11.2981605027405	11.3009467884749	14.7618379010821	14.8392527566238	7.15529038878385	6.51849303654034	11.989003056584	12.5296329103888
B3GAT1	chr11	134378504	134412242	.	-	-0.620822339292676	0.000284464605506569	61.4972683780484	40.31292308215	50.9050957300992	83.5575730249929	56.450353270043	49.0728970758325	29.4764822476522	51.8676784778485	35.0574014696796
B3GAT2	chr6	70856679	70957060	.	-	-1.1136227950748	0.497130584421692	0.334123208464495	0.184309017195859	0.259216112830177	0.557050486833286	0.420700464749643	0.140852173007556	0	0.304805162455525	0.15342407645374
B3GAT3	chr11	62615296	62621986	.	-	-0.0369283330720683	0.885883757577122	21.8025906180484	21.3373722092314	21.5699814136399	21.5578538404482	23.3679985420029	20.9869737781258	18.4451863396608	22.8603871841644	22.1953497269744
B3GLCT	chr13	31199975	31332274	.	+	0.00939730327160986	0.971233461201244	33.7483486249479	33.7205147895497	33.7344317072488	27.880376866006	26.9630752407726	48.2841249069902	47.0979029837942	25.0956250421715	27.1304908529031
B3GNT10	chr9	120793496	120801728	.	+	-0.0469994185254521	0.942252477644221	2.98443450705539	2.96976906215537	2.97710178460538	2.78525243416643	3.51858570517883	2.42265737572996	1.75497889445317	3.73386324008018	3.6054657966629
B3GNT2	chr2	62196115	62224731	.	+	0.043859353271708	0.812910716270714	71.2420716226007	73.6598589510226	72.4509652868117	79.7417771901848	82.5720275813163	61.6932517773095	60.5646798065369	72.2896243623686	77.8371481208642
B3GNT4	chr12	122203681	122208952	.	+	0.115886798549248	0.946473239377712	0.377660816392451	0.404232338372576	0.390946577382513	0.334230292099971	0.497191458340488	0.309874780616623	0.465606645467167	0.482608173887914	0.281277473498524
B3GNT5	chr3	183253253	183273385	.	+	-1.29875168013607	0.262465228895536	0.713859737920662	0.304904051623404	0.509381894772033	1.42047874142488	0.420700464749643	0.112681738406045	0	0.609610324911049	0.460272229361221
B3GNT7	chr2	231395710	231401164	.	+	-0.00335444258888548	0.992979247476104	24.3823132274257	25.2140742435603	24.798193735493	27.7689667686393	31.8202533337912	16.8177494571022	13.4667768227427	28.5500835500008	30.3268257790227
B3GNT8	chr19	41425359	41428730	.	-	-0.558226355405486	0.296283861570431	1.91335009127314	1.31810541651801	1.61572775389557	1.89397165523317	1.75929285258942	1.57754433768463	0.931213290934334	2.26063828821181	1.27853397044784
B3GNT9	chr16	67148104	67150998	.	-	0.321290201340009	0.726270086454257	0.999121995757596	1.23338278181059	1.11625238878409	0.668460584199943	1.83578384618026	0.760601734240803	0.823765603518834	1.54942624248225	1.07396853517618
B3GNTL1	chr17	82942149	83051810	.	-	-0.287542718017307	0.148175320605793	16.5795087968684	13.3033889355051	14.9414488661867	7.798706815666	7.22839889433478	20.8461216051183	16.976734611649	21.0823570698405	15.6492557982815
B4GALNT2	chr17	49132460	49176838	.	+	-0.116565327358047	0.977629768792753	0.0807951179527112	0.0743157927195471	0.0775554553361291	0.0557050486833286	0.0764909935908442	0	0	0.177803011432389	0.127853397044784
B4GALNT3	chr12	459939	563500	.	+	-0.64149600745664	0.155179953947398	5.14163260351675	4.41208515021558	4.77685887686616	0.668460584199943	0.267718477567955	13.6063199125299	12.6071953234187	1.19382021961747	0.485842908770177
B4GALNT4	chr11	369499	382117	.	+	-0.212854366188568	0.899965240098544	0.879097151097067	0.539515818292295	0.709306484694681	0.0557050486833286	0.0382454967954221	0.0845113038045336	0.3223430622465	2.4384412996442	1.1251098939941
B4GALT1	chr9	33110641	33167358	.	-	-0.302577021433617	0.0223970643839343	177.157580023518	143.210827152431	160.184203587974	202.905639829024	160.516350050387	180.516144926484	144.696219052873	148.059107662771	124.452496683392
B4GALT1-AS1	chr9	33166948	33179983	.	+	-0.351557450294793	0.700949076831964	1.46225640337484	1.04957018738457	1.2559132953797	2.50672719074979	0.764909935908442	0.873283472646847	1.03866097834983	1.01601720818508	1.30410464985679
B4GALT2	chr1	43979202	43991171	.	+	0.259375701084969	0.748569347765968	0.995218059116972	1.23907697880821	1.11714751896259	1.11410097366657	1.91227483977111	0.985965211052892	0.823765603518834	0.889015057161947	1.02282717635827
B4GALT3	chr1	161171310	161177968	.	-	0.1072315370729	0.578905010048574	28.1342666919078	30.7399938895889	29.4371302907484	32.4203383336972	40.6167175967383	18.6206572715989	18.8749770893228	33.3507648586753	32.7304696434646
B4GALT4	chr3	119211742	119240878	.	-	0.230092099413172	0.114625483619797	31.0497764518082	36.2028716027865	33.6263240272973	24.5102214206646	30.175696971588	39.3822675729127	44.1968154235757	29.2612955957304	34.239139728593
B4GALT4-AS1	chr3	119226486	119290666	.	+	-0.0926743796720267	0.96969993132864	0.299480163271529	0.312674102607122	0.306077132939325	0.306377767758307	0.267718477567955	0.422556519022668	0.1074476874155	0.177803011432389	0.511413588179134
B4GALT5	chr20	49632946	49713878	.	-	0.869074434188748	1.86497261545795e-05	70.8324200553683	126.653325427727	98.7428727415476	51.6664326537873	92.7453297288986	107.047651485743	176.070943778199	53.7981111734001	111.155743390735
B4GALT6	chr18	31621036	31684745	.	-	-0.557200877772271	0.00402671562838566	25.1737066109617	17.6378039002102	21.405755255586	23.6746456904146	14.6097797758512	34.3115893446407	27.2200808119267	17.5516972713973	11.1488162223051
B4GALT7	chr5	177600132	177610330	.	+	0.403615840657759	0.0362091699054729	15.6799736323564	20.8977239074333	18.2888487698949	14.7061328523987	21.7234421797998	15.1838642502145	16.9051028200387	17.1452903881233	24.0364386444193
B4GAT1	chr11	66345374	66347629	.	-	-0.811218165072198	0.112462182357297	2.88968083371147	1.82038879214434	2.3550348129279	3.28659787231639	3.32735822120172	2.2536347681209	0.931213290934334	3.12425291516913	1.27853397044784
B9D1	chr17	19334696	19377913	.	-	-0.397664123575444	0.169366651021569	6.49243117310084	4.95141478803197	5.7219229805664	6.74031089068276	4.3217411378827	8.84551646487452	7.44970632747467	3.91166625151257	3.14519356730167
B9D2	chr19	41354417	41364149	.	-	0.105710132379924	0.804472091234738	4.48830558714882	4.84404993706846	4.66617776210864	4.01076350519966	4.85717809301861	4.67629214385086	5.4798320581905	4.77528087846989	4.21916210247786
BAALC	chr8	103140725	103230305	.	+	0.919665231154415	0.00016882386419378	10.5951188772515	19.8415432473614	15.2183310623064	4.76278166242459	8.91120075333335	16.5360451110871	28.6527166441333	10.490377674511	21.9140722534759
BAALC-AS1	chr8	103156990	103172140	.	-	1.63380195316491	0.13034779646026	0.218662551745814	0.649887106080496	0.434274828913155	0.250672719074979	0.803155432703864	0.394386084421157	1.14610866576533	0.0254004302046271	0.102282717635827
BAALC-AS2	chr8	103132963	103141342	.	-	2.19110152411408	0.352969760220197	0.0449173837391115	0.161183959860324	0.103050671799718	0	0.152981987181688	0	0.179079479025833	0.127002151023135	0.15342407645374
BAAT	chr9	101360417	101385006	.	-	0.864574664048448	0.289384869307767	0.505010602703761	0.971157463113851	0.738084032908806	0.529197962491621	1.52981987181688	0.450726953624179	0.573054332882667	0.533409034297168	0.843832420495571
BABAM1	chr19	17267376	17279353	.	+	0.119902398688575	0.468019928949473	40.3684459238514	43.8535227265418	42.1109843251966	42.1408693289381	50.3693192795709	32.1424658803243	35.1353937848685	46.8129928671277	46.052793615531
BABAM2	chr2	27888709	28338900	.	+	0.0281117210141934	0.891436743791097	157.408058741627	157.585297222491	157.496677982059	63.8936908397779	63.2962971964236	293.310565070935	280.975702591533	115.038548396756	128.492664030007
BABAM2-AS1	chr2	27889456	27891114	.	-	-0.308532682333486	0.882356868777743	0.234607651486101	0.182598407109977	0.208603029298039	0.139262621708321	0.191227483977111	0.309874780616623	0.179079479025833	0.254004302046271	0.178994755862697
BACE1	chr11	117285207	117316256	.	-	-1.19617640770891	0.234813796424804	0.808773583454979	0.292787706371009	0.550780644912994	1.58759388747486	0.344209471158799	0.366215649819646	0.3223430622465	0.482608173887914	0.23013611468061
BACE1-AS	chr11	117291346	117292170	.	+	0.58030570304057	0.485880086577418	0.640125274016285	1.01656462886575	0.828344951441016	0.612755535516614	1.30034689104435	0.619749561233247	0.501422541272333	0.685811615524931	1.22739261162992
BACE2	chr21	41168160	41282530	.	+	1.07119810769531	0.221833501874871	0.396989564148493	0.887776287572662	0.642382925860577	0.19496767039165	0.458945961545065	0.563408692030224	1.64753120703767	0.43180731347866	0.588125626406004
BACH1	chr21	29298922	29361896	.	+	0.0174427324303152	0.933565203510157	95.0671319588241	96.7664030984703	95.9167675286472	82.6384397217179	80.3155432703864	114.428305351339	121.415886779515	88.1394928100559	88.576833472626
BACH1-IT2	chr21	29372501	29373980	.	+	-0.136484107037947	0.881612539756587	1.37278498048755	1.2548154991937	1.31380023984062	0.445640389466629	0.229472980772533	2.95789563315868	2.54292860216683	0.736612475934185	0.997256496949312
BACH1-IT3	chr21	29496047	29500382	.	+	0.24282871511111	0.723070367702177	1.55442996490264	1.61614813502798	1.58528904996531	0.612755535516614	0.803155432703864	3.5213043251889	3.25924651827017	0.558809464501795	0.843832420495571
BACH2	chr6	89926528	90296908	.	-	0.749117626886145	3.78198372338414e-05	99.9237327124948	165.476575466786	132.70015408964	52.2791881893039	86.2818407704723	165.613985022284	260.09503533712	81.8909869797176	150.048746771758
BAD	chr11	64269828	64284704	.	-	-0.20353092565307	0.370418007317347	11.6407697584374	10.0543218181042	10.8475457882708	14.2326399385905	11.6648765226037	8.90185733407754	7.98694476455217	11.785799614947	10.5095492370812
BAG1	chr9	33252471	33264708	.	-	1.40897727550507	6.70509207772187e-08	46.8643590292194	124.291696963667	85.578027996443	55.4543759642536	146.900953191216	36.8750988933782	99.5323744425582	48.2608173887914	126.447009677291
BAG2	chr6	57172326	57189833	.	+	-0.113612963763849	0.7313305355405	8.13236898248757	7.63414052294172	7.88325475271465	7.54803409659102	6.19577048085838	8.05674429603221	6.876651994592	8.78854885080096	9.76799953422146
BAG3	chr10	119651370	119677817	.	+	0.249166801994682	0.295223610565957	8.43513921306971	10.0932550824394	9.26419714775453	7.24165632883271	8.14629081742491	9.60611819911532	12.2848522611722	8.45834325814081	9.84471157244833
BAG4	chr8	38176855	38213301	.	+	-0.0393847880514755	0.865547437300424	23.2240120407367	22.6036707467113	22.913841393724	23.229005300948	22.6413341028899	23.0997563732392	23.0296210027222	23.3429953580523	22.1442083681565
BAG5	chr14	103556544	103562814	.	-	-0.00347564539438093	0.990355870471414	48.7498380725442	48.395996972224	48.5729175223841	57.2926425708034	51.8608936545924	42.4246745098759	43.0507067578103	46.5335881348768	50.2719557180089
BAG6	chr6	31639028	31652700	.	-	0.212023136807785	0.107204487725291	94.5920398383977	109.046570070387	101.819304954393	108.875517651566	126.40136690887	65.1863856678969	78.1861005426789	109.704458053784	122.534695727721
BAGE	chr21	10413520	10454661	.	+	-0.0909772466625232	0.984252982713045	0.0902625786584997	0.0747087138980485	0.0824856462782741	0	0.0764909935908442	0.169022607609067	0.0358158958051667	0.101601720818508	0.102282717635827
BAGE2	chr21	10413532	10491615	.	+	0.155504984136033	0.947921092556231	0.197919169526499	0.205818596742189	0.201868883134344	0.0835575730249929	0.229472980772533	0.22536347681209	0.250711270636167	0.279404732250898	0.15342407645374
BAGE3	chr21	10413532	10491615	.	+	0.155504984136033	0.947921092556231	0.197919169526499	0.205818596742189	0.201868883134344	0.0835575730249929	0.229472980772533	0.22536347681209	0.250711270636167	0.279404732250898	0.15342407645374
BAGE4	chr21	10413532	10491615	.	+	0.155504984136033	0.947921092556231	0.197919169526499	0.205818596742189	0.201868883134344	0.0835575730249929	0.229472980772533	0.22536347681209	0.250711270636167	0.279404732250898	0.15342407645374
BAHCC1	chr17	81399374	81466331	.	+	2.21124895186492	4.03679629911158e-08	8.89079600604556	39.1038753930989	23.9973356995722	8.52287244854927	44.9767042314164	2.30997563732392	11.9625091989257	15.799067587278	60.270091366911
BAHD1	chr15	40439757	40468236	.	+	0.107518972101143	0.582377122726187	52.3096294570113	57.3689884655994	54.8393089613054	59.07520412867	70.2952231099858	46.8756031769146	41.259911967552	50.9786634206865	60.5513688404095
BAIAP2	chr17	81035151	81117434	.	+	-0.517451120934668	0.0156995345204228	20.6136330833247	14.8829400529545	17.7482865681396	24.5380739450062	21.6469511862089	16.1416590266659	10.1358985128622	21.1585583604543	12.9131931015231
BAIAP2-DT	chr17	81029133	81034719	.	-	-0.898006510924773	0.00554828010146196	6.80222887252288	3.58987112961143	5.19605000106715	9.30274313011587	5.04840557699572	3.85934954040704	2.50711270636167	7.23912260831871	3.2474762849375
BAIAP2L1	chr7	98291650	98401090	.	-	-0.33802719572189	0.29242379767566	6.28628012029253	4.87490749680627	5.5805938085494	6.46178564726611	5.58384253213163	4.25373562482819	4.083012121789	8.12813766548066	4.9607118053376
BAIAP2L2	chr22	38084901	38110684	.	-	-0.428934855641821	0.300165671071416	3.62001419606244	2.69862909087171	3.15932164346708	3.81579583480801	2.06525682695279	2.84521389475263	2.793639872803	4.19107098376347	3.19633492611959
BAIAP3	chr16	1333645	1349441	.	+	-0.552809245579636	0.0266067974382932	21.3282153358626	13.6945357001444	17.5113755180035	16.9900398484152	14.5715342790558	12.3668207900634	9.670291867395	34.5953859387021	16.7999363716846
BAK1	chr6	33572552	33580276	.	-	0.900216438016352	9.36748504528966e-05	13.1980357257434	24.8233362305328	19.0106859781381	14.5111651820071	30.2521879651789	10.3948903679576	18.4451863396608	14.6814486582744	25.7752448442284
BAMBI	chr10	28677521	28682932	.	+	-0.0233162567245624	0.993946914581064	0.307583352916878	0.24744195850979	0.277512655713334	0.612755535516614	0.229472980772533	0.0845113038045336	0.286527166441333	0.228603871841644	0.23013611468061
BANF1	chr11	66002079	66004149	.	+	0.701189271560673	0.0140450650381171	4.93119707043956	8.23263482444352	6.58191594744154	5.65406244135785	11.1294395674678	3.7748382366025	5.19330489174917	5.35949077317631	8.3871828461378
BANK1	chr4	101790607	102074812	.	+	0.765670423556865	0.125223801986764	1.33508813718881	2.35150844973758	1.84329829346319	1.36477369274155	3.13613073722461	1.267669557068	1.46845172801183	1.37162323104986	2.45478522325984
BANP	chr16	87951434	88077318	.	+	0.0776399396507033	0.62617835751772	129.835701468551	135.776017863717	132.805859666134	107.510743958824	118.675776556195	171.107219769579	169.230107679413	110.898278273402	119.440643519237
BAP1	chr3	52401009	52410008	.	-	0.263297364939555	0.0512292589178348	67.9958841082943	81.6426655848385	74.8192748465664	79.6860721415015	99.2853096809158	51.2701909747504	62.5703699716262	73.0262368383028	83.0791373997003
BARD1	chr2	214725646	214809683	.	-	1.23967413315807	1.19780133867358e-06	21.2850576903786	51.4582627382446	36.3716602143116	14.3719025602988	31.3995528690416	27.9450711246991	74.6403268579674	21.5395648135237	48.3285840829282
BASP1	chr5	17216823	17276845	.	+	0.721091103468173	0.277081210659742	1.52269570259473	2.16804289683751	1.84536929971612	2.86881000719142	2.29472980772533	0.197193042210578	0.716317916103334	1.498625382073	3.40090036139124
BASP1-AS1	chr5	17130028	17217422	.	-	0.104082605992317	0.980997927054998	0.0723335547775459	0.0948129486132424	0.0835732516953942	0.0278525243416643	0	0.140852173007556	0.0716317916103334	0.0508008604092541	0.178994755862697
BATF	chr14	75522469	75546991	.	+	0.150982047231489	0.42905602246288	28.0404499096142	30.6988967632722	29.3696733364432	32.9773888205305	36.333221955651	31.0156484962638	29.1541391854057	20.1425411522693	26.6446479441329
BATF2	chr11	64987945	64996971	.	-	3.65754846547371	0.00242108711649532	0.117678426677337	1.2774595522037	0.697568989440517	0.306377767758307	2.06525682695279	0	0.250711270636167	0.0508008604092541	1.50867008512845
BATF3	chr1	212686417	212699840	.	-	-0.513270027329218	0.740650102667138	0.40569078121978	0.298011572483865	0.351851176851823	0.501345438149957	0.114736490386266	0.281704346015112	0.429790749662	0.43180731347866	0.332418832316437
BAX	chr19	48954860	48961798	.	+	0.270449518089827	0.0676685576801613	27.4938032378492	33.4163978414266	30.4551005396379	29.5793808508475	35.606557516538	20.226372043885	23.1728845859428	32.6649532431504	41.4245006425099
BAZ1A	chr14	34752731	34875360	.	-	0.368998760871697	0.0100033810807386	160.671687020844	206.951783500792	183.811735260818	156.196956508053	188.47380820784	188.206673572696	238.820393228851	137.619530848669	193.570043125802
BAZ1B	chr7	73440407	73522293	.	-	0.0832733343563392	0.602261541716471	193.128174967765	204.700626617385	198.914400792575	200.928110600766	212.415489201774	187.699605749869	192.438808161161	190.757230836749	209.244869603493
BAZ2A	chr12	56595596	56636359	.	-	0.569548596430533	0.000895825524355032	334.258520848721	498.960025964827	416.609273406774	333.673241613138	516.543679718971	324.213531828792	425.098867311523	344.887041318426	555.216162006677
BAZ2B	chr2	159318979	159712442	.	-	-0.0790299217470959	0.622654246494535	143.291188774973	137.038072239	140.164630506986	126.283345365106	112.059305610587	182.769779694605	185.060733625296	120.829846483411	114.019659484538
BBC3	chr19	47220824	47232667	.	-	-0.200035647821628	0.293031570942872	23.8109620976321	21.1102396111308	22.4606008543814	32.3646332850139	31.6672713466095	16.5642155456886	15.1859398213907	22.5047811612996	16.544229577595
BBIP1	chr10	110898730	110919366	.	-	0.0668190424909084	0.832840045572735	14.5042622481924	15.5698460563688	15.0370541522806	12.199405661649	9.71435618603722	18.0854190141702	20.3434288173347	13.2336241366107	16.6209416158219
BBOF1	chr14	74019349	74066092	.	+	-0.381790699144021	0.328811030266687	3.74680915414656	2.87656548977848	3.31168732196252	3.899353407833	2.86841225965666	3.32411128297832	3.223430622465	4.01326797233108	2.55706794089567
BBOX1-AS1	chr11	27047186	27220113	.	-	0.090130501476638	0.984416647985939	0.0899796719220042	0.130360927907487	0.110170299914746	0.0278525243416643	0	0.0845113038045336	0.358158958051667	0.152402581227762	0.0511413588179134
BBS1	chr11	66510635	66533598	.	+	-0.485296789631037	0.0539228744108641	12.9305133339019	9.21178946352796	11.071151398715	13.8427045978072	7.49611737190273	9.77514080672439	8.810710368071	15.1640568321624	11.2766696193499
BBS10	chr12	76344474	76348415	.	-	-0.224838014899781	0.365698718222948	9.9929384363573	8.57478895347669	9.283863694917	12.3386682833573	11.5118945354221	6.50737039294909	5.76635922463184	11.1253884296267	8.46389488436467
BBS12	chr4	122732702	122744943	.	+	-0.577551301912544	0.122494371959323	3.91681793747142	2.76011727678565	3.33846760712853	4.56781399203294	3.36560371799715	2.11278259511334	1.074476874155	5.05468561072079	3.78446055252559
BBS2	chr16	56484345	56520024	.	-	-0.628851712372896	0.000579170923461863	32.2264696828962	20.760747803994	26.4936087434451	36.7096270823135	25.1272913945923	18.4234642293883	12.1415886779515	41.5297033845652	24.9825537825507
BBS4	chr15	72686179	72738476	.	+	-0.208098195330478	0.19231551751313	27.233859392669	23.4220087805045	25.3279340865867	19.8867023799483	18.2431019714163	33.2129423951817	27.506607978368	28.6008844104101	24.4967108737805
BBS5	chr2	169479494	169506655	.	+	-0.738480249058358	0.432010417657621	0.930621875120737	0.609980362327699	0.770301118724218	1.00269087629991	0.879646426294709	0.901453907248359	0.859581499324	0.889015057161947	0.178994755862697
BBS7	chr4	121824329	121870497	.	-	0.253150249176035	0.249378858489711	11.0694381848885	13.1543926794413	12.1119154321649	12.3665208076989	12.9652234136481	10.2258677603486	13.7174880933788	10.6173798255341	12.7853397044784
BBS9	chr7	33129285	33635767	.	+	-0.450822584139157	0.00179590632209009	116.86618958442	86.1991753700777	101.532682477249	58.2117758740784	41.7258370038055	210.235953431078	156.766175939215	82.1703917119685	60.1422379698662
BBX	chr3	107522962	107811339	.	+	0.324175367372383	0.025535092843047	269.428472024684	332.385200124417	300.906836074551	182.740412205659	227.82842441033	404.217566097084	469.080787360268	221.33934880312	300.25091761997
BCAN	chr1	156642117	156659528	.	+	-0.777970278769473	0.726064833565606	0.242077018558995	0.126903589597232	0.184490304078113	0.334230292099971	0.114736490386266	0	0.0358158958051667	0.381006453069406	0.204565435271654
BCAP29	chr7	107580007	107623317	.	+	-0.0805694172945392	0.692572799035929	25.5925491038954	24.1852702278687	24.8889096658821	24.9001567614479	21.4939691990272	30.6776032810457	29.5481140392625	21.2093592208636	21.5305120623415
BCAP31	chrX	153700492	153724387	.	-	0.238412119538457	0.148688845844594	41.5503755194015	48.3780604313973	44.9642179753994	53.2818790656038	54.002641475136	36.1708380283404	41.8329663004347	35.2049962636131	49.3002699004685
BCAR3	chr1	93561741	93847219	.	-	-0.552241876038616	0.0241969128794631	9.42725651989712	6.47988412046184	7.95357032017948	7.71514924264101	5.39261504815452	12.67669557068	9.09723753451234	7.89953379363902	4.98628248474656
BCAR3-AS1	chr1	93591968	93600030	.	+	-0.871556512864974	0.69612195505929	0.135454017381551	0.0756391279962521	0.105546572688901	0.167115146049986	0.152981987181688	0.112681738406045	0.0358158958051667	0.127002151023135	0.0511413588179134
BCAS1	chr20	53943538	54070765	.	-	-0.238777436770088	0.722984700591712	2.0743159457816	1.61809127570721	1.84620361074441	0.557050486833286	0.650173445522176	3.69032693279797	2.0415060608945	1.98123355596091	2.09679571153445
BCAS2	chr1	114567560	114581615	.	-	-0.107215953446406	0.688599458685151	11.9686686778022	11.1875068292516	11.5780877535269	13.5084743057072	13.9596063303291	9.71879993752137	8.88234215968134	12.6748146721089	10.7396853517618
BCAS3	chr17	60677851	61392831	.	+	-0.306690389005408	0.0243315181039075	256.853441636635	206.336113336317	231.594777486476	101.828828993125	83.3751830140202	490.644459454521	391.575188837887	178.107816594845	144.090778469471
BCAS4	chr20	50794894	50877177	.	+	-0.200998247840019	0.365698718222948	16.1370307972545	13.8741248440586	15.0055778206565	14.2047874142488	10.8617210898999	22.2828137697954	18.266106860635	11.9382021961747	12.5040622309798
BCAT1	chr12	24810024	24949101	.	-	0.047282691809663	0.974680044646058	1.06268010685821	0.833072038106432	0.94787607248232	2.3396120446998	0.956137419885553	0.197193042210578	0.465606645467167	0.660411185320304	1.04839785576723
BCAT2	chr19	48795064	48811029	.	-	-0.180075213957922	0.594840877326927	5.70171651026933	5.05732303134593	5.37951977080763	5.73762001438284	5.62208802892705	5.2678712704826	4.22627570500967	6.09610324911049	5.318701317063
BCCIP	chr10	125823546	125853695	.	+	0.012346944032866	0.961009934182484	31.0934185883883	31.3342472826212	31.2138329355047	27.6575566712726	29.7549965068384	36.3398606359495	36.1382388674132	29.286696025935	28.1277473498524
BCDIN3D	chr12	49836043	49843106	.	-	-0.0594093143968813	0.852175786785246	9.51901416122485	9.10617793942706	9.31259605032596	10.8067794445657	10.2497931411731	7.66235821161105	7.736233493916	10.0839707912369	9.3332979842692
BCDIN3D-AS1	chr12	49828543	49841154	.	+	-0.510524896011768	0.669769213462888	0.584324040474497	0.37465507122134	0.479489555847919	0.891280778933257	0.497191458340488	0.169022607609067	0.214895374831	0.685811615524931	0.409130870543307
BCKDHA	chr19	41397818	41425002	.	+	0.241053044350636	0.176984893885501	32.5611589492166	37.8509677888858	35.2060633690512	25.6800274430145	36.4862039428327	41.0443232144018	39.8630920311505	30.9631244194404	37.205338540032
BCKDHB	chr6	80106610	80346270	.	+	0.0795506427163337	0.673322497650405	34.069088979294	35.2825097535964	34.6757993664452	16.5722519832903	19.4669578688699	57.5803683254889	58.2724624750062	28.0674753761129	28.1277473498524
BCKDK	chr16	31108386	31112791	.	+	0.208325495225342	0.32814496020146	13.2107362733097	15.6212188157601	14.4159775445349	15.8202338260653	20.2318678047783	8.81734603027301	8.84652626387617	14.98625382073	17.7716221892249
BCL10	chr1	85265776	85276632	.	-	0.162496242145914	0.352421824439525	27.6948382382015	31.3575199916791	29.5261791149403	29.7743485212391	38.4367242793992	25.7759476603828	25.4292860216683	27.5340663418157	30.2245430613868
BCL11A	chr2	60450520	60553654	.	-	0.709952180583276	0.396267466545026	0.623473122370827	1.12587496311548	0.874674042743154	0.97483835195825	1.33859238783977	0.338045215218134	0.286527166441333	0.558809464501795	1.68766484099114
BCL11B	chr14	99169288	99272197	.	-	-0.0781893413748572	0.709148078108681	394.55214702285	365.890531299507	380.221339161178	312.44961806479	346.351218979343	529.097102685584	423.522967896096	342.118394426122	327.816110022825
BCL2	chr18	63123346	63319380	.	-	-0.133825937210043	0.52279637744369	39.6787584826196	39.966050161845	39.8224043222323	10.8346319689074	7.68734485587984	77.1024795043362	83.3077736428177	31.1155270006681	28.92043841153
BCL2A1	chr15	79960892	79971196	.	-	0.0252890793908713	0.975598878774881	2.16920067178372	2.17410296761596	2.17165181969984	2.75739990982476	2.83016676286124	1.40852173007556	1.96987426928417	2.33683957882569	1.76437687921801
BCL2L1	chr20	31664452	31723963	.	-	-0.0406545209676102	0.853080202138606	73.167462414021	71.6639571762768	72.4157097951489	59.8272222858949	49.6044093436625	106.934969747337	107.340239728085	52.7566935350104	58.0710129377407
BCL2L11	chr2	111120914	111168445	.	+	0.340440996212549	0.0149786697743657	60.0356332485248	76.4889346759175	68.2622839622211	56.6798870352868	72.1310069561661	52.1434744473972	62.3912904926003	71.2736071541835	94.8927912866383
BCL2L12	chr19	49665142	49673916	.	+	-0.19991129248544	0.588962766298066	5.80492267640211	5.10391964503506	5.45442116071858	5.4590947709662	6.34875246804007	4.98616692446748	3.83230085115283	6.95971787606781	5.1397065612003
BCL2L13	chr22	17638584	17730855	.	+	0.0437666515274062	0.843864275063225	45.3228175462672	46.8208363197052	46.0718269329862	50.5523316801207	47.3096795359372	41.8049249486426	40.2212509892022	43.6125386613447	52.9057356971314
BCL2L14	chr12	12049861	12099693	.	+	3.30972678466138	0.016159377470608	0.0541766702081579	0.607100082540137	0.330638376374148	0.0557050486833286	0.611927948726754	0.0563408692030224	0.3223430622465	0.0508008604092541	0.843832420495571
BCL2L15	chr1	113876816	113887581	.	-	-0.0259940344676467	0.977108232851725	1.97874817493571	1.8637070669484	1.92122762094206	1.05839592498324	1.60631086540773	2.53533911413601	2.11313785250483	2.33683957882569	1.86665959685384
BCL2L2	chr14	23306762	23311759	.	+	-0.0546709710122946	0.867756531293231	11.6150846417927	11.3104084496012	11.462746545697	11.948732942574	13.7301333495565	11.2118329714015	9.16886932612267	11.6841978941284	11.0465335046693
BCL2L2-PABPN1	chr14	23306833	23326185	.	+	-0.00541811790392786	0.983499910355557	101.083886866117	100.874089587501	100.978988226809	111.660770085732	115.692627806152	83.8633838086989	82.8063511015454	107.723224497823	104.123806553272
BCL3	chr19	44748708	44760044	.	+	-0.354822288728526	0.141564297220904	9.90427870760558	7.53839922994161	8.7213389687736	16.2658742155319	12.047331490558	4.50726953624179	4.04719622598383	8.94095143202873	6.57166460810187
BCL6	chr3	187721377	187745468	.	-	0.101828504512306	0.519380117315505	54.0693727823889	57.640471365668	55.8549220740284	52.4184508110122	56.0296528052934	42.0584588600562	47.706773212482	67.7175469255357	69.1431171218189
BCL7A	chr12	122021884	122062044	.	+	0.0370226334272344	0.990074647296262	0.243629453954524	0.255012170847501	0.249320812401013	0.501345438149957	0.688418942317598	0	0.0358158958051667	0.228603871841644	0.102282717635827
BCL7B	chr7	73536356	73557690	.	-	0.333983765654038	0.0186368693370553	47.3290967808282	60.0175825805503	53.6733396806892	54.3681275149287	73.2783718600288	43.2979579825227	52.004680709102	44.3237507070742	54.7979659733942
BCL7C	chr16	30833626	30894077	.	-	-0.255457997080059	0.0867242182052868	33.2244782656469	27.8424681577642	30.5334732117055	32.7545686257972	29.4107870356796	30.3113876312261	24.8562316887857	36.6020199248676	29.2528572438465
BCL9	chr1	147541501	147626214	.	+	-0.266687722034219	0.119713181261764	22.6105602539514	18.6530414754463	20.6318008646988	18.7726014062817	14.8392527566238	32.0297841419182	25.7516290839148	17.0436886673048	15.3935490041919
BCL9L	chr11	118893875	118910542	.	-	-0.00522385137363141	0.985495840751169	558.849578364985	562.257996644369	560.553787504677	623.478757388155	687.692277878485	509.603161941338	465.033591134284	543.467604658201	534.06921013547
BCLAF1	chr6	136256627	136289851	.	-	0.269307100814255	0.0537108436647433	178.93299454094	213.739993803306	196.336494172123	151.545584942995	190.883274505952	222.264729005923	243.548091475133	162.994560623092	206.790084380233
BCLAF3	chrX	19912862	19970264	.	-	-0.0733856415827952	0.722390456000339	35.2745248174155	34.2345314816695	34.7545281495425	28.6045424988892	23.2915075484121	44.7628205818013	47.2411665670148	32.4617498015134	32.1679146964675
BCO2	chr11	112175512	112218946	.	+	-0.124787817043431	0.752046369603958	5.53680842366658	4.83841434875748	5.18761138621203	2.7295473854831	2.9449032532475	10.7047651485743	8.73907857646067	3.20045420578301	2.88948677321211
BCOR	chrX	40051246	40177329	.	-	0.185594890210736	0.170067621203134	144.073113966755	163.034486134186	153.55380005047	170.178923727569	189.965382582862	114.766350566557	140.255047973033	147.271694326428	158.896201847257
BCORL1	chrX	130005188	130058083	.	+	-0.0690594050193149	0.727656338447189	34.2643342322766	32.7191092659198	33.4917217490982	33.3951766856555	35.7595395037197	33.0720902221742	30.4435114343917	36.3226151926167	31.9633492611959
BCORP1	chrY	19455431	19503153	.	-	-0.363369789453526	0.0491452570371651	20.204953359363	15.2982259218145	17.7515896405888	10.5839592498324	9.10242823731046	15.5782503346357	12.1057727821463	34.4175829272697	24.5478522325984
BCR	chr22	23180509	23318037	.	+	-0.279971160293927	0.0377136025599478	231.685985009005	190.165352752227	210.925668880616	200.1482399192	170.804388688355	314.325709283662	252.573697218035	180.597058754898	147.159259998546
BCRP3	chr22	24632915	24653360	.	+	-0.195199922123666	0.887726754613924	0.597981048952139	0.541947341783313	0.569964195367726	0.863428254591593	0.458945961545065	0.478897388225691	0.3223430622465	0.457207743683287	0.792691061677658
BCS1L	chr2	218659683	218663443	.	+	0.0637924086211592	0.872724588869952	6.57547036907751	6.80611486119151	6.69079261513451	6.68460584199943	7.99330883024322	4.33824692863273	4.76351414208717	8.68694712998245	7.64563314327806
BDH1	chr3	197509783	197573323	.	-	-0.119724072576454	0.46073840817823	33.1481918392324	30.5829353963989	31.8655636178156	25.2343870535478	22.6030886060945	38.6216658386719	34.7414189310117	35.5860027166825	34.3669931256378
BDH2	chr4	103077592	103099834	.	-	0.0335604250378368	0.94054388759858	10.2988746090476	10.3114044650501	10.3051395370489	7.24165632883271	10.4027751283548	10.5357425409652	10.5656892625242	13.1066219855876	9.97256496949312
BDKRB2	chr14	96204798	96244329	.	+	0.617386344011729	0.825401484612935	0.127135464374699	0.174950593135424	0.151043028755062	0.334230292099971	0.458945961545065	0.0563408692030224	0	0	0.102282717635827
BDNF-AS	chr11	27506852	27698171	.	+	-0.0593025289747118	0.900374443513574	5.63020030352397	5.31052604756133	5.47036317554265	5.59835739267452	4.39823213147354	7.26797212718989	6.3394135575145	4.0386684025357	5.19084792001821
BDP1	chr5	71455651	71567820	.	+	0.213196806897834	0.119206411381242	214.598171804927	248.559441913657	231.578806859292	203.100607499416	242.897150147726	226.771998542165	249.600977866207	213.922423183369	253.17529682808
BEAN1	chr16	66427295	66495288	.	+	-0.304896739885592	0.887758334336159	0.208075415580916	0.161444610204762	0.184760012892839	0.334230292099971	0.229472980772533	0.140852173007556	0.1074476874155	0.152402581227762	0.15342407645374
BEAN1-AS1	chr16	66469796	66476402	.	-	0.0202994427336774	0.993275352657537	0.370991934272524	0.376542739126393	0.373767336699458	0.19496767039165	0.420700464749643	0.591579126631735	0.608870228687833	0.330205592660152	0.15342407645374
BECN1	chr17	42810132	42824316	.	-	0.212514537692013	0.114240587340658	58.5109939375765	67.8495246048815	63.180259271229	67.4309614311692	79.1299328697283	51.1293388017428	59.2036757659405	56.9731649489785	65.2308031722486
BEGAIN	chr14	100537147	100569792	.	-	-0.725136638785724	0.806002770916033	0.160329693560994	0.124175273992919	0.142252483776957	0.0278525243416643	0	0	0	0.43180731347866	0.30684815290748
BEND3	chr6	107065181	107115515	.	-	0.257839949120793	0.632525902851251	2.05559521270003	2.47632955708641	2.26596238489322	1.33692116839989	1.45332887822604	1.94375998750427	3.15179883085467	2.87024861312286	2.78720405557628
BEND3P3	chr10	79682975	79688894	.	+	0.277110832884915	0.911964186213278	0.191072634504646	0.161680452264535	0.176376543384591	0.0278525243416643	0.0764909935908442	0.507067822827202	0.286527166441333	0.0508008604092541	0.127853397044784
BEND4	chr4	42110853	42152655	.	-	-0.118740505262484	0.961562052616209	0.225908934507901	0.243450118043985	0.234679526275943	0.250672719074979	0.0382454967954221	0.22536347681209	0.358158958051667	0.203203441637016	0.30684815290748
BEND5	chr1	48727519	48776969	.	-	-0.111461979773444	0.793923857087178	4.79866766081091	4.32514228862542	4.56190497471817	3.25874534797472	3.6333221955651	7.49333560400198	6.16033407848867	3.6576619494663	3.22190560552855
BEND6	chr6	56954975	57027344	.	+	0.464430161816468	0.912826721965706	0.0628618349300088	0.0984558837219179	0.0806588593259634	0.0278525243416643	0.305963974363377	0	0	0.152402581227762	0.0255706794089567
BEST1	chr11	61949821	61965515	.	+	-1.57156746172343	0.0185029554609049	2.97331893118415	0.912123562093501	1.94272124663883	6.90742603673274	1.721047355794	0.169022607609067	0	1.85423140493778	1.02282717635827
BEST4	chr1	44783585	44788170	.	-	0.543048455571865	0.643144298611229	0.369181559216002	0.537620590955956	0.453401075085979	0.3899353407833	0.458945961545065	0.281704346015112	0.644686124493	0.43180731347866	0.511413588179134
BET1	chr7	93962764	94004355	.	-	0.150479959161527	0.469554969381369	17.4678308786347	19.3473445372782	18.4075877079564	18.3548135411568	18.1666109778255	18.2544416217793	19.6629267970365	15.799067587278	20.2008367330758
BET1L	chr11	202924	207422	.	-	0.255652862572393	0.128423069756538	34.1527384444958	41.4922141269676	37.8224762857317	37.9908432020301	54.729305914249	22.0856207275848	24.1757296684875	42.3679175813179	45.5669507067609
BEX2	chrX	103309346	103310990	.	-	-0.255060504070665	0.388270654162771	7.09603648291834	5.96287240140432	6.52945444216133	8.1886421564493	7.87857233985696	4.73263301305388	4.11882801759417	8.3567415373223	5.906826943469
BEX3	chrX	103376323	103378164	.	+	-0.703106419549205	0.751516784688369	0.208103478928506	0.200740874296128	0.204422176612317	0.306377767758307	0.611927948726754	0.169022607609067	0.0358158958051667	0.152402581227762	0.0255706794089567
BEX4	chrX	103215092	103217244	.	+	0.0794770278540135	0.829069439997917	7.91019092200411	8.82883467321735	8.36951279761073	10.3889915794408	13.5389058655794	4.36641736323424	3.653221372127	8.96635186223335	9.30772730486024
BEX5	chrX	102153707	102155977	.	-	0.760501264186886	0.685948846131838	0.1530528860555	0.286468826395622	0.219760856225561	0.167115146049986	0.611927948726754	0.0845113038045336	0.143263583220667	0.203203441637016	0.15342407645374
BFAR	chr16	14632951	14669236	.	+	0.0683822941913148	0.717464408244041	39.596778569323	41.5152523211697	40.5560154452464	40.6646855388299	44.0588123083263	41.0443232144018	38.8602469486058	37.0846280987555	41.6290660777815
BFSP1	chr20	17493905	17569220	.	-	-1.53309443494523	0.00010798034988583	10.0359990454238	3.36412395087421	6.70006149814903	16.9064822753902	5.20138756417741	6.25383648153549	3.04435114343917	6.95971787606781	1.94337163508071
BFSP2	chr3	133400056	133475208	.	+	-0.426632315336369	0.888514455865823	0.126891025564274	0.105839797941473	0.116365411752873	0.167115146049986	0.114736490386266	0.169022607609067	0	0.0508008604092541	0.178994755862697
BFSP2-AS1	chr3	133426402	133491146	.	-	-0.590279516775944	0.438753355140456	0.980678008153784	0.670743340206689	0.825710674180237	0.807723205908264	0.573682451931332	0.985965211052892	0.501422541272333	1.14301935920822	0.894973779313485
BGLAP	chr1	156242184	156243317	.	+	-0.336501570170652	0.800004461571576	0.70449454019528	0.661032003106139	0.68276327165071	0.724165632883272	0.114736490386266	0.70426086503778	0.823765603518834	0.685811615524931	0.971685817540355
BHLHB9	chrX	102720743	102753540	.	+	-0.219865627609843	0.501736909880257	9.65275620767426	8.10651240995922	8.87963430881674	6.29467050121613	7.84032684306153	16.2825111996735	12.1415886779515	6.40090841156602	4.42372753774951
BHLHE40	chr3	4979437	4985323	.	+	-0.0724943394260705	0.692382481979074	166.539909741051	159.677730477849	163.10882010945	200.203944967883	206.563928192075	137.640743462984	138.141910120528	161.77533997327	134.373920294067
BHLHE40-AS1	chr3	4896809	4979961	.	-	-0.0954659663238538	0.765462566471129	11.3481483371779	11.1011122826023	11.2246303098901	10.4725491524658	7.99330883024322	15.1275233810115	17.7646843193627	8.45834325814081	7.59449178446014
BHLHE41	chr12	26120030	26125037	.	-	-4.54579431000238	0.0797054196498551	0.461222471493961	0.0107562872303451	0.235989379362153	1.03054340064158	0	0	0.0358158958051667	0.355606022864779	0
BHMG1	chr19	45733439	45764541	.	+	0.771598322842425	0.844724484700136	0.0451343790437422	0.121540823154019	0.0833376010988807	0	0.382454967954221	0.0845113038045336	0.0358158958051667	0.0508008604092541	0
BICC1	chr10	58512872	58831435	.	+	-0.890069876408369	0.504968553702473	0.443741836124277	0.262174583162261	0.352958209643269	0.473492913808293	0.229472980772533	0.507067822827202	0.1074476874155	0.355606022864779	0.409130870543307
BICD1	chr12	32106807	32383633	.	+	0.363715042344062	0.0607080442522115	28.4477828392421	38.8371888087569	33.6424858239995	19.6917347095567	19.1992393913019	41.6077319064321	63.8955581164173	24.0542074037818	33.4208779875064
BICD2	chr9	92711363	92764833	.	-	0.0124636484089685	0.954721870136415	86.0655122711861	86.7410285696783	86.4032704204322	95.4506009188835	96.7993523892134	75.4685942974485	78.6158912923409	87.2758781830986	84.8179435995094
BICDL1	chr12	119989236	120094495	.	+	-0.304533799608382	0.141417174598141	26.8587893150787	21.3287298559416	24.0937595855102	18.7726014062817	17.8606470034621	26.7619128714356	24.5338886265392	35.0271932521807	21.5816534211595
BICRA	chr19	47608196	47703277	.	+	0.560964442754583	0.000443218797638841	89.1537451671749	130.383781459975	109.768763313575	63.6987231693862	93.7397126455796	122.513220081972	168.370526180089	81.255976224602	129.029648297596
BICRAL	chr6	42746987	42868560	.	+	-0.200153655134454	0.143905611344946	184.743429843881	160.572845644839	172.65813774436	164.691976432261	136.498178062862	221.926683790705	186.779896623944	167.617438920334	158.435929617896
BID	chr22	17734140	17774665	.	-	0.291163321887018	0.0372540090026472	37.1812007912379	45.4377409709445	41.3094708810912	28.9109202666475	35.4535755293563	55.4957561649771	67.5845953843495	27.1530598887463	33.3185952698706
BIK	chr22	43110750	43129712	.	+	-0.780211708516519	0.517292451840509	0.457822955241513	0.274436498136336	0.366129726688925	0.501345438149957	0.267718477567955	0.253533911413601	0.143263583220667	0.609610324911049	0.383560191134351
BIN1	chr2	127048023	127107154	.	-	-0.492363818062202	0.00119619880493682	113.610665877079	80.2617076242631	96.9361867506709	99.7955947161831	73.8902998087555	103.07562020693	76.0371467943689	137.94973644133	90.8270532606142
BIN2	chr12	51281038	51324668	.	-	0.156614177988282	0.295907689842163	580.173569018139	648.584295432489	614.378932225314	618.353892909289	731.865826677198	565.74683810215	600.847468027476	556.42182406256	613.057038829737
BIN3	chr8	22620431	22669148	.	-	0.103137115769519	0.514898447636538	57.2034376190338	60.9391348965576	59.0712862577957	47.4607014781959	50.0251098084121	78.3138081922012	80.0843430203527	45.8477765193518	52.7267409412687
BIN3-IT1	chr8	22640371	22642209	.	-	-0.474260888265444	0.605800562804554	1.21932079468545	0.839920002160358	1.0296203984229	1.28121611971656	0.382454967954221	1.94375998750427	1.3968199364015	0.457207743683287	0.741549702859745
BIRC2	chr11	102347182	102378670	.	+	0.497322058190855	0.00162234488269235	53.0900591898891	75.0707941804959	64.0804266851925	55.7050486833286	71.7103064914165	54.6224726923302	83.9882756631159	48.9466290043163	69.5266773129533
BIRC3	chr11	102317484	102339403	.	+	-0.486563646091693	0.0345847901224127	12.5427302050497	8.5539467908165	10.5483384979331	21.1400659753232	13.3094328848069	5.21153040127957	4.33372339242517	11.2777910108544	8.05476401382136
BIRC5	chr17	78214253	78225635	.	+	-1.05295611464974	0.577135285869765	0.198232916547542	0.0960283990514846	0.147130657799514	0.278525243416643	0.114736490386266	0.0845113038045336	0.0358158958051667	0.228603871841644	0.127853397044784
BIRC6	chr2	32357028	32618898	.	+	-0.0853700597007677	0.612763407950954	466.401634326077	437.542779372632	451.972206849354	363.837525475161	341.226322408756	620.763696878901	563.885463556544	414.611222230128	407.519917740543
BISPR	chr19	17405686	17415736	.	+	1.91959014579629	8.02247448543569e-09	27.4057596366788	103.472306915455	65.439033276067	26.961243562731	98.0614537834623	30.1141945890155	106.588105916176	25.1464259025808	105.760330035445
BIVM	chr13	102799119	102841533	.	+	-0.561967672717047	0.0107878364629544	21.2170739659188	14.7304520949073	17.9737630304131	18.6611913089151	10.1350566507869	22.5081772466075	19.0540565683487	22.4793807310949	14.9844181336486
BIVM-ERCC5	chr13	102807146	102876001	.	+	-0.0558450849603636	0.746130157096991	193.510795581133	186.147564837609	189.829180209371	185.219286872067	179.945062422461	199.221313501887	192.546255848576	196.091321179721	185.949980661933
BLACAT1	chr1	205434886	205456086	.	-	0.656422220120683	0.681661871962455	0.301125128192518	0.405634793854373	0.353379961023446	0.334230292099971	0.305963974363377	0.535238257428713	0.465606645467167	0.0508008604092541	0.434701549952264
BLCAP	chr20	37517417	37527931	.	-	-0.152800848175714	0.370031387704681	32.3883440737026	29.1694477252336	30.7788958994681	33.2002090152638	30.443415449156	33.1566015259787	26.217235729382	30.8107218382126	30.8382393672018
BLK	chr8	11494387	11564599	.	+	-0.00107757088836182	0.999400238678706	0.679219926424689	0.671508327116235	0.675364126770462	0.752018157224936	1.10911940706724	0.253533911413601	0.286527166441333	1.01601720818508	0.639266985223918
BLM	chr15	90717346	90816166	.	+	-0.194564657320634	0.296119636180756	21.4964019035454	18.632412802673	20.0644073531092	16.5722519832903	16.4073181252361	28.3394572091203	23.5310435439945	19.5837316877675	15.9816746305979
BLMH	chr17	30248203	30291944	.	-	0.543877757961557	0.00301355730188975	25.2826134058467	36.934440271675	31.1085268387608	26.1256678324811	35.2241025485838	26.0013111371948	34.0251010149083	23.7240018111217	41.5267833601457
BLNK	chr10	96191699	96271576	.	-	0.625022036173089	0.382040142770227	0.88614133973009	1.32680333018913	1.10647233495961	1.72685650918319	1.98876583336195	0.197193042210578	0.250711270636167	0.736612475934185	1.7132355204001
BLOC1S1	chr12	55716034	55719707	.	+	0.18492443584232	0.362640698580827	38.8472882501981	44.6776370669332	41.7624626585656	44.6475965196879	61.1163038790845	28.4521389475263	34.9921302016478	43.4347356499123	37.9724589223007
BLOC1S1-RDH5	chr12	55716034	55724742	.	+	0.0221148900855105	0.936280484404705	52.3587193180949	53.2484425511187	52.8035809346068	54.6466527583453	64.9790990554222	42.1711405984623	45.4145558809513	60.2498204453754	49.3769819386954
BLOC1S2	chr10	100273278	100286712	.	-	0.0440178548389925	0.905957438712876	13.8606347271482	14.5353273859881	14.1979810565681	14.0655247925405	17.9753834938484	14.3105807775677	10.7805846373552	13.2082237064061	14.8565647366038
BLOC1S3	chr19	45178784	45181800	.	+	0.497487044802734	0.0160914825681474	13.5321459498649	19.6060014012982	16.5690736755816	15.7923813017237	26.7718477567955	10.4230608025591	12.7862748024445	14.3766434958189	19.2802922743534
BLOC1S4	chr4	6716174	6717662	.	+	0.162638015277579	0.562141712858583	9.45130501126662	10.3068821160726	9.87909356366959	12.7564561484822	12.4297864585122	6.19749561233247	8.55999909743484	9.39815917571201	9.94699429008416
BLOC1S5	chr6	8013567	8064414	.	-	0.0549906948067875	0.808065697696813	23.5878056094822	24.4054140325058	23.996609820994	26.4041930758977	26.9630752407726	24.1984033226981	23.1012527943325	20.1679415824739	23.1670355445148
BLOC1S5-TXNDC5	chr6	7881250	8064414	.	-	0.133885173181376	0.436385178787843	44.1873969152258	48.2395676269886	46.2134822711072	45.0932369091545	52.3198396161375	49.8334988100733	46.847191713158	37.6434375632573	45.5669507067609
BLOC1S6	chr15	45587123	45609716	.	+	-0.175725190640326	0.250904168280512	31.3449719386803	27.6815663069272	29.5132691228037	36.5703644606052	30.9788524042919	30.9029667578578	28.4736371651075	26.5688499940399	23.627307773876
BLVRA	chr7	43758673	43807342	.	+	0.0386053930016382	0.886693271064153	16.7062981039353	17.2205434020709	16.9634207530031	19.07897917404	20.4613407855508	15.2683755540191	16.2246007997405	15.7736671570734	15.0099888130576
BLVRB	chr19	40447768	40465745	.	-	-0.159171509105214	0.578905010048574	8.11501410182551	7.31545089920858	7.71523250051705	9.55341584919085	9.10242823731046	5.97213213552038	5.12167310013883	8.81394928100559	7.72234518150493
BLZF1	chr1	169367879	169396542	.	+	0.584547662581266	0.00103548841587354	25.7724373747299	38.54550167725	32.15896952599	22.6162497654314	38.8191792473534	25.9167998333903	35.9949752841925	28.7786874218425	40.8108043366949
BMERB1	chr16	15434588	15588259	.	+	-0.662061793851607	0.0715198928522804	9.88234353299437	6.04341191154751	7.96287772227094	6.57319574463277	2.48595729170244	20.6770989975092	13.1444337604962	2.4384412996442	2.58263862030463
BMF	chr15	40087891	40108879	.	-	-0.563574349459299	0.0526152140214864	9.01684227224503	6.37800277514967	7.69742252369735	9.7483835195825	8.94944625012877	5.01433735906899	2.65037628958233	12.2684077888349	7.51777974623327
BMI1	chr10	22321099	22331484	.	+	0.14942923523535	0.298737252127546	49.5377619255949	55.1336632745434	52.3357126000691	56.5127718892368	64.3289256099	40.5090849569731	43.408865715862	51.5882737455976	57.6618820671974
BMP1	chr8	22165372	22212326	.	+	-0.554011939617391	0.0282015608161959	10.993837747034	7.55132564910355	9.2725816980688	7.24165632883271	4.6659506090415	14.0288764315526	8.09439245196767	11.7095983243331	9.81914089303937
BMP2	chr20	6767686	6780246	.	+	0.689600692847986	0.819853574986466	0.0810654391575333	0.141016743848703	0.111041091503118	0	0.305963974363377	0.112681738406045	0.0358158958051667	0.127002151023135	0.102282717635827
BMP2K	chr4	78776350	78912187	.	+	-0.276704853037066	0.110949634078606	24.0831365496471	19.5799253896644	21.8315309696558	16.4051368372403	15.3746897117597	32.734045006956	25.2143906468373	23.1143914862106	18.1551823803593
BMP6	chr6	7726099	7881728	.	+	-0.410707725376291	0.845604946781447	0.286387230259111	0.242221453424501	0.264304341841806	0.306377767758307	0.611927948726754	0.0563408692030224	0.0358158958051667	0.482608173887914	0.127853397044784
BMP7	chr20	57168753	57266641	.	-	1.09168024236804	0.668923868284175	0.142722159513063	0.183142184371842	0.162932171942452	0	0.114736490386266	0.0281704346015112	0.286527166441333	0.381006453069406	0.15342407645374
BMP8A	chr1	39491636	39529869	.	+	-0.78960440960935	0.204223664004024	1.55461266227144	0.880250996725827	1.21743182949863	1.78256155786651	0.917891923090131	1.07047651485743	1.00284508254467	1.80343054452852	0.741549702859745
BMP8B	chr1	39757182	39788865	.	-	-0.594958257914227	0.0190617326497333	8.67419155308584	5.72852260309656	7.2013570780912	10.5839592498324	6.9224349199714	7.74686951541558	5.33656847496983	7.696330352002	4.9607118053376
BMPER	chr7	33904915	34156427	.	+	0.0584988136591022	0.933565203510157	2.13426897335999	2.27648706875222	2.20537802105611	1.25336359537489	1.41508338143062	4.36641736323424	4.79933003789233	0.812813766548066	0.715979023450788
BMPR1A	chr10	86756639	86925188	.	+	-0.428060389905539	0.00702870250444045	41.4051588685609	31.4602369207793	36.4326978946701	27.5182940495643	18.3195929650072	63.9187161108289	50.8943879391419	32.7919553941735	25.1871192178224
BMPR1B	chr4	94757955	95158450	.	+	0.975356290627398	0.401611918545903	0.270435321785456	0.590850789003719	0.430643055394588	0.250672719074979	0.344209471158799	0.253533911413601	1.074476874155	0.304805162455525	0.383560191134351
BMPR2	chr2	202376327	202567749	.	+	0.589795610357054	0.000918062323917283	113.989061545008	174.908787630106	144.448924587557	106.396642985158	134.012220771159	134.203950441599	232.874954525194	101.373116946667	157.84780399149
BMS1	chr10	42782795	42834937	.	+	0.00582684023010642	0.984172188832766	51.586968537149	51.8211846242697	51.7040765807094	50.1345438149957	47.2714340391417	55.326733557368	52.6851827294002	49.3022350271811	55.4883743174361
BMS1P1	chr10	46786733	46811988	.	+	-0.0374424430213275	0.930661239195127	6.81384762474768	6.83008924948429	6.82196843711599	4.26143622427464	3.51858570517883	8.47930081505487	7.91531297294184	7.696330352002	8.97530847254381
BMS1P2	chr10	47535581	47553523	.	-	0.0309041168355983	0.961009934182484	3.5060464010093	3.76431324355771	3.6351798222835	2.75739990982476	3.05963974363377	6.98626778117478	7.736233493916	0.812813766548066	0.639266985223918
BMS1P2-AGAP9	chr10	47501753	47553500	.	-	0.00787846736663661	0.987271480440228	8.73656592545026	8.59427006384466	8.66541799464746	7.57588662093269	7.57260836549358	17.4093285837339	17.0125505074542	1.27002151023135	1.35524600867471
BMS1P20	chr22	22298098	22322968	.	+	-0.11703016679948	0.603706359592674	31.1229524712103	29.8863920242411	30.5046722477257	21.5578538404482	15.3746897117597	32.1988067495273	34.7414189310117	39.5992706890136	39.4555583280202
BMS1P4	chr10	73699151	73730514	.	-	0.189770851351984	0.33692445758512	14.5960831525987	16.7814141005538	15.6887486265763	10.8346319689074	11.5501400322175	17.3811581491324	20.2717970257243	15.5704637154364	18.4876012126757
BMS1P4-AGAP5	chr10	73674275	73730506	.	-	0.176934031040591	0.30975164546567	20.7365191574957	23.4827119631327	22.1096155603142	15.7088237286987	17.1339825643491	25.240709402954	27.506607978368	21.2601600812729	25.7752448442284
BMT2	chr7	112819147	112939875	.	-	-0.0320059035653481	0.874995401018504	65.5311997641102	64.5546507623601	65.0429252632352	49.2989680847458	44.6324947602576	89.6946637712117	89.5039236171115	57.6081757040942	59.5285416640512
BMX	chrX	15500807	15556519	.	+	-0.0470178797882231	0.990665457685742	0.253586422848363	0.240496206554701	0.247041314701532	0.0557050486833286	0.267718477567955	0.507067822827202	0	0.203203441637016	0.409130870543307
BNC2	chr9	16409503	16870670	.	-	-0.961182423204902	0.000162711102308615	201.606500980239	104.470204450242	153.038352715241	113.80541446004	78.8622143921604	459.516129219851	222.237633471059	31.5473343141468	12.4784915515709
BNIP1	chr5	173144531	173164387	.	+	0.143340604231621	0.648076612071039	6.47473517431528	7.15547219985219	6.81510368708373	5.90473516043283	7.07541690715309	7.88772168842314	8.59581499324	5.63889550542721	5.83011490524213
BNIP2	chr15	59659146	59689320	.	-	-0.00487957581461024	0.984455432469112	117.999944885406	117.358333565784	117.679139225595	136.338106652447	131.105563014707	111.695773194992	115.363000388442	105.970594813704	105.6324766384
BNIP3	chr10	131967683	131982013	.	-	-0.373833297595401	0.107807598148366	16.1736484308822	12.6401339547568	14.4068911928195	16.2380216911903	14.7627617630329	16.5360451110871	9.59866007578467	15.7482667268688	13.5524600867471
BNIP3L	chr8	26383054	26413127	.	+	-0.312564316243965	0.028700093359558	50.9172187696802	41.1224341109986	46.0198264403394	57.7939880089534	47.8833619878685	47.4108414343434	39.8989079269557	47.5496053430619	35.6199564166767
BNIPL	chr1	151036586	151047720	.	+	-0.340677910516688	0.548129414759713	1.92710423831138	1.50610304072161	1.7166036395165	1.78256155786651	1.18561040065809	1.21132868786498	1.25355635318083	2.76864689230435	2.02008367330758
BOC	chr3	113211557	113287458	.	+	-0.899348068366652	0.722984700591712	0.0990235651371237	0.0533790668242202	0.0762013159806719	0.0557050486833286	0.0382454967954221	0.0845113038045336	0.0358158958051667	0.152402581227762	0.0767120382268701
BOD1	chr5	173607145	173616650	.	-	0.295939052395506	0.138358083359358	12.2873899204253	15.1605636243127	13.723976772369	12.5336359537489	16.4838091188269	11.5498781866196	12.7504589066393	12.7764163929274	16.2373814246875
BOD1L1	chr4	13568740	13627725	.	-	0.101281683395209	0.56050489927882	262.017731929465	280.674219519277	271.345975724371	272.982591072652	263.855682391617	236.659821087296	284.808003442685	276.407481486752	293.346834179551
BOK	chr2	241558745	241574131	.	+	-0.198138990500093	0.551524399292916	9.3743431156674	8.81002574829644	9.09218443198192	12.9235712945322	14.9157437502146	7.12711995418234	4.36953928823033	8.07733680507141	7.21093159332579
BOK-AS1	chr2	241544386	241559143	.	-	-0.685885970039781	0.537808751476305	0.542197783694893	0.33883446984296	0.440516126768926	0.58490301117495	0.497191458340488	0.535238257428713	0.3223430622465	0.508008604092541	0.23013611468061
BOLA1	chr1	149899568	149900795	.	+	0.123939349993128	0.783285830156358	5.06010144773879	5.6669155736462	5.36350851069249	4.87419175979125	7.76383584947069	4.22556519022668	3.7606690595425	6.07070281890587	5.49769607292569
BOLA2	chr16	29453588	30194306	.	-	-0.397997287441648	0.551524399292916	1.41423994415505	1.04791588649923	1.23107791532714	2.06108680128316	1.26210139424893	1.07047651485743	0.7521338119085	1.11761892900359	1.1251098939941
BOLA2-SMG1P6	chr16	29442905	29454964	.	-	-0.433830466998793	0.472227214387162	1.68060683213396	1.20885502222403	1.44473092717899	2.36746456904146	1.3768378846352	1.46486259927858	0.9670291867395	1.2192206498221	1.27853397044784
BOLA2B	chr16	29453588	30193666	.	-	-0.418959669928775	0.527369130031166	1.41423994415505	1.0363949791429	1.22531746164897	2.06108680128316	1.26210139424893	1.07047651485743	0.716317916103334	1.11761892900359	1.1251098939941
BOLA3	chr2	74135400	74147912	.	-	-0.328403517860402	0.462888652037243	2.93776167885149	2.31491451518241	2.62633809701695	3.59297564007469	2.29472980772533	2.47899824493299	2.18476964411517	2.74324646209972	2.45478522325984
BOLA3-AS1	chr2	74147981	74152389	.	+	-0.935253504444245	0.127340153089847	1.53786331519435	0.848146606148155	1.19300496067125	2.11679184996649	0.879646426294709	0.788772168842314	0.3223430622465	1.70182882371001	1.27853397044784
BOP1	chr8	144262045	144291438	.	-	0.501978959384802	0.0175655233763288	10.679203972715	14.8988267697888	12.7890153712519	14.0933773168821	17.5546830290988	7.60601734240803	11.5685343450688	10.3379750932832	15.5725437600546
BORA	chr13	72727749	72756198	.	+	0.275720191670815	0.29334889034083	11.351259146352	13.8456981398783	12.5984786431151	10.8624844932491	10.0968111539914	13.5218086087254	15.8306259458837	9.67756390796291	15.5725437600546
BORCS5	chr12	12357078	12471232	.	+	-0.128382156813284	0.437945832837946	40.1054164951717	37.3377952890996	38.7216058921357	25.9028476377478	21.1880052246639	62.6510465537609	60.0274413694594	31.7759381859885	30.8126686877928
BORCS6	chr17	8188345	8190180	.	-	0.111224956099086	0.611225169658137	22.2911785710995	25.0407108041351	23.6659446876173	30.1085788133391	39.0104067313306	14.8176486003949	14.3263583220667	21.9459716967978	21.837360215249
BORCS7	chr10	102854259	102864961	.	+	0.160790830587323	0.508177579172888	10.1014732420206	11.2841779406626	10.6928255913416	10.2218764333908	12.1620679809442	11.0709807983939	11.6401661366792	9.01715272264261	10.0748476871289
BORCS7-ASMT	chr10	102854210	102901898	.	+	0.0109477033272533	0.972550355075153	17.3887615945079	17.6189037534641	17.503832673986	15.0682156688404	14.6480252726467	20.8461216051183	22.134223607593	16.2562753309613	16.0839573482338
BORCS8	chr19	19176906	19192152	.	-	0.394679625938078	0.025535092843047	16.2724023373492	21.4126780700777	18.8425402037134	15.4860035339653	20.1553768111875	16.8459198917037	20.844851358607	16.484879202803	23.2181769033327
BORCS8-MEF2B	chr19	19145567	19192152	.	-	0.263952145813264	0.0705416915425325	34.3681788446657	41.2246441157669	37.7964114802163	30.9163020192474	36.6391859300144	38.5089841002658	43.2656021326413	33.6809704513355	43.7514324687249
BPGM	chr7	134646779	134679815	.	+	0.0655038710797232	0.771212902178757	19.2953182588193	20.2293073079345	19.7623127833769	20.0538175259983	21.3027417150501	19.7756450902609	21.3820897956845	18.0597058754898	18.0273289833145
BPHL	chr6	3118376	3153575	.	+	-0.457242304801748	0.122494371959323	6.32474958794539	4.74178109105525	5.53326533950032	4.70707661374126	2.75367576927039	7.09894951958082	5.87380691204733	7.16292131770483	5.54883743174361
BPNT1	chr1	220057482	220089853	.	-	-0.075757365790727	0.800371059499405	11.6954997087557	10.9570632583145	11.3262814835351	13.2020965379489	11.5501400322175	8.59198255346092	9.59866007578467	13.28442499702	11.7113711693022
BPTF	chr17	67825503	67984378	.	+	-0.206717077279225	0.152226495234688	505.977778710908	439.507022526603	472.742400618756	495.747080757283	397.370711704436	538.844073057706	488.134843928617	483.344786363848	433.013885111273
BRAF	chr7	140719337	140924929	.	-	-0.0496182859993268	0.785169671265597	162.373931973661	156.709807085435	159.541869529548	100.0741199596	91.0242823731046	264.379528735183	251.141061385829	122.684077888349	127.981250441828
BRAP	chr12	111642146	111685956	.	-	-0.0061066831687987	0.983246778868134	48.25376452752	47.9732257780747	48.1134951527973	49.6889034255291	46.9654700647784	50.3969075021035	48.4947229201957	44.679356729939	48.456437479973
BRAT1	chr7	2537810	2555524	.	-	-0.0678783414469987	0.722005995320757	34.4836196074162	32.9543083287272	33.7189639680717	38.5200411645217	39.3163707056939	26.8745946098417	25.8232608755252	38.0498444465313	33.7277261404139
BRCA1	chr17	43044295	43125364	.	-	-0.453657071115041	0.06219479156446	10.9338146765199	7.96559860973514	9.44970664312751	12.032290515599	7.38138088151647	9.71879993752137	8.55999909743484	11.0491871390128	7.95248129618554
BRCA2	chr13	32315480	32399672	.	+	1.81648562122353	9.11484941831048e-06	5.14982670273355	18.880961133271	12.0153939180023	4.87419175979125	12.4297864585122	5.23970083588108	17.7288684235575	5.33409034297168	26.3889411500433
BRCC3	chrX	155071420	155123074	.	+	0.104399244118881	0.595401739895454	31.7392586622967	33.691953773791	32.7156062180438	26.5713082219477	32.0497263145637	39.4667788767172	35.887527596777	29.1850943051165	33.1396005140079
BRD1	chr22	49773278	49827873	.	-	-0.124777514830604	0.37716548188738	193.959440700881	177.907654223364	185.933547462122	195.608278451508	180.021553416052	190.432137906216	172.990776738955	195.837316877675	180.707991383097
BRD2	chr6	32968594	32981505	.	+	0.567764521759086	0.00121278340290344	462.575608316375	702.815524268681	582.695566292528	540.088299509212	906.4565195483	329.284210057065	427.319452851444	518.346579185824	774.663732694343
BRD3	chr9	134030324	134068026	.	-	0.131907346798703	0.38023517956189	126.10567069649	139.779958628346	132.942814662418	141.797201423413	172.372454056967	111.498580152781	110.205511392498	125.020917467174	136.777564158509
BRD3OS	chr9	134025476	134031587	.	+	-0.182571397719189	0.535969612099608	7.78397080516199	6.91716181125763	7.35056630820981	9.13562798406589	9.10242823731046	4.42275823243726	3.7606690595425	9.77916562878142	7.87576925795867
BRD4	chr19	15237490	15332539	.	-	0.201409184852666	0.176204285694694	308.57233934358	351.331725764627	329.952032554104	262.092254055061	317.475868898799	382.244627107906	393.25853594073	281.385965806859	343.260800385835
BRD7	chr16	50315957	50368988	.	-	0.562027196375838	0.000300736506850671	123.332191256433	181.792479953224	152.562335604828	96.9546372333334	145.179905835422	154.120447704868	225.496879989329	118.924814218064	174.698881721992
BRD8	chr5	138139770	138178669	.	-	-0.138697145228635	0.342162508295152	53.1610802542965	48.3008250925702	50.7309526734333	55.2037032451786	48.4187989430044	43.9458779783575	40.400330468228	60.3260217359893	56.0509292644331
BRD9	chr5	863735	892801	.	-	0.062677784487287	0.742068782257694	79.2173772734266	82.6958813002838	80.9566292868552	73.1964339698937	87.1232416999716	82.0041351249991	79.1173138336132	82.4497964442194	81.8517447880704
BRDT	chr1	91949371	92014428	.	+	-0.634686028591598	0.791676235360521	0.224013071024569	0.139525774265694	0.181769422645131	0.222820194733314	0.0382454967954221	0.0563408692030224	0.250711270636167	0.381006453069406	0.127853397044784
BRF1	chr14	105209286	105315577	.	-	-0.208892206751652	0.139424301839967	98.3848024236835	85.0575853577845	91.721193890734	91.9690353761755	72.5134619241203	119.245449668197	102.576725585997	83.9484218262924	80.0873679088524
BRF2	chr8	37843268	37849861	.	-	0.106111662599962	0.733795776866925	8.3263182449478	8.92517652077735	8.62574738286257	10.0826138116825	10.785230096309	6.56371126215211	8.09439245196767	8.33134110711767	7.92691061677658
BRI3	chr7	98281686	98292963	.	+	-0.00923128638659236	0.982966538717684	11.805336155437	11.7231688162603	11.7642524858487	11.865175369549	12.4297864585122	12.4795025284695	11.0312959079913	11.0745875692174	11.7113711693022
BRI3BP	chr12	124993645	125031230	.	+	-0.473928429241309	0.0306707141470777	13.7895040112526	9.92228132684891	11.8558926690508	13.8427045978072	10.326284134764	14.6767964273873	9.025605742902	12.8526176835413	10.4072665194454
BRICD5	chr16	2209253	2211068	.	-	-0.41272489113727	0.447693165971426	1.90002576119618	1.40547651943249	1.65275114031433	2.31175952035814	1.41508338143062	1.35218086087254	1.25355635318083	2.03203441637016	1.5342407645374
BRINP1	chr9	119166629	119369435	.	-	1.45842447517803	0.522164713890709	0.125035793859764	0.235786664562774	0.180411229211269	0.0278525243416643	0.114736490386266	0	0.358158958051667	0.330205592660152	0.23013611468061
BRINP2	chr1	177170958	177282422	.	+	1.9759101791003	0.499373083473716	0.0270006872756132	0.124873585074282	0.0759371361749474	0	0.0382454967954221	0	0	0.0762012906138812	0.281277473498524
BRINP3	chr1	190097659	190477864	.	-	-0.18010435105574	0.963197258573554	0.0809041938014526	0.0840926507138377	0.0824984222576452	0.0835575730249929	0	0	0.0358158958051667	0.152402581227762	0.178994755862697
BRIP1	chr17	61679139	61863528	.	-	0.401156524729404	0.275122884881309	3.93168020438441	5.64578611097215	4.78873315767828	2.06108680128316	2.79192126606581	6.05664343932491	10.74476874155	3.68306237967092	3.45204172020916
BRIX1	chr5	34915711	34925996	.	+	-0.0643609848917613	0.824794659931543	14.1182320920816	13.2918739909665	13.7050530415241	18.1041408220818	14.8010072598284	11.3245147098075	12.5355635318083	12.9288189741552	12.5552035897977
BRK1	chr3	10115675	10127190	.	+	-0.082175360804318	0.65590365011417	29.8234543839888	28.3092253115596	29.0663398477742	37.3223826178301	35.7212940069243	23.5223128922619	20.8090354628018	28.6262848406147	28.4090248233509
BRMS1	chr11	66337339	66345104	.	-	0.145420564466086	0.465327129848385	31.6911379605523	35.7538996985747	33.7225188295635	32.5596009554055	44.6324947602576	26.5647198292251	24.7845998971753	35.9416087395473	37.8446055252559
BRMS1L	chr14	35826338	35871963	.	+	-0.0882231608463812	0.836330961995855	5.44708607315947	5.26636879841893	5.3567274357892	4.98560185715791	3.78630418274679	6.25383648153549	7.34225864005917	5.10548647113004	4.67943433183908
BROX	chr1	222712553	222735196	.	+	-0.0172020298803121	0.942703125218575	85.9294418244003	85.7769086621376	85.8531752432689	91.5233949867089	100.623902068756	78.7081942766223	68.336729196258	87.5552829153495	88.3722680373544
BRPF1	chr3	9731729	9748016	.	+	-0.0241973595481006	0.90458703127661	89.6820478185613	88.2531089590263	88.9675783887938	91.7740677057838	93.31901218083	89.4129594251966	86.8893632233344	87.860088077805	84.5622368054198
BRPF3	chr6	36196744	36232790	.	+	-0.101059734779088	0.575690867593202	91.1599093809965	85.9507807447615	88.555345062879	93.5287767393087	102.42144041814	81.4688968675704	67.3697000095185	98.4774679033391	88.0654198844469
BRSK1	chr19	55283997	55312535	.	+	-0.314009440801503	0.470987101809475	3.19508016971681	2.53035962246861	2.86271989609271	3.5094180670497	2.71543027247497	2.28180520272241	2.29221733153067	3.78466410048943	2.58263862030463
BRSK2	chr11	1389934	1462689	.	+	-0.170429204211623	0.88653787086932	0.745890735799598	0.640548231039837	0.693219483419718	0.445640389466629	0.688418942317598	0.845113038045336	0.716317916103334	0.939815917571201	0.536984267588091
BRWD1	chr21	39184176	39313786	.	-	-0.123745085952476	0.421994700964269	332.798973918117	303.662656868985	318.230815393551	268.024841739835	246.836436317654	424.556619879375	367.757618127451	305.82117966371	296.389745029217
BRWD1-AS1	chr21	39315707	39323218	.	+	0.183579426283715	0.875344245523307	0.643164557375748	0.740064894204916	0.691614725790332	0.612755535516614	1.07087391027182	0.788772168842314	0.5372384370775	0.533409034297168	0.639266985223918
BRWD1-AS2	chr21	39313907	39314915	.	+	-0.151074324216957	0.933565203510157	0.665498655834534	0.535444208448546	0.60047143214154	1.25336359537489	0.229472980772533	0.478897388225691	0.644686124493	0.279404732250898	0.690408344041831
BRWD3	chrX	80669503	80809877	.	-	0.0326643255039689	0.877953383660656	185.668655239436	193.778909486194	189.723782362815	150.347926396304	137.033615017997	241.054408885131	272.451519389903	165.610804934168	171.860536307598
BSCL2	chr11	62690262	62709619	.	-	0.240761218264026	0.250553171852464	11.5508075065037	13.5413801586086	12.5460938325562	13.1185389649239	15.221707724578	8.11308516523523	10.3507938876932	13.4114271480431	15.0355594924665
BSDC1	chr1	32364633	32394441	.	-	0.146426781026812	0.363886503482587	74.0387602268698	82.1233294016634	78.0810448142666	71.6923976554439	86.6642957384265	77.2715021119452	73.4225864005917	73.1532389893259	86.2754723258199
BSG	chr19	571283	583493	.	+	0.129991728821884	0.365872289343765	99.6526662411192	109.980452635753	104.816559438436	132.020965379489	153.479178640029	72.6515508372974	79.9768953329372	94.2863969195757	96.5293147688116
BSN	chr3	49554477	49671549	.	+	0.356240463033154	0.510036760969992	1.71811260635114	2.30747397790958	2.01279329213036	1.33692116839989	1.14736490386266	2.16912346431636	3.04435114343917	1.65102796330076	2.68492133794045
BSN-DT	chr3	49549306	49554366	.	-	-1.86640862751743	0.450412134696615	0.135077991298494	0.0324343131484651	0.0837561522234797	0.167115146049986	0.0382454967954221	0.0563408692030224	0.0716317916103334	0.177803011432389	0
BSPRY	chr9	113349541	113371222	.	+	-0.37168494837522	0.340256269908288	5.51622375469196	4.00190495554613	4.75906435511905	1.67115146049986	1.98876583336195	7.549676473205	5.98125459946283	7.31532389893259	4.0145966672062
BST1	chr4	15703065	15732787	.	+	-0.0273996399646437	0.984877139837943	0.701933612268921	0.717165722812922	0.709549667540922	0.807723205908264	0.688418942317598	0.957794776451381	1.25355635318083	0.355606022864779	0.281277473498524
BST2	chr19	17402939	17405630	.	-	2.92124467604636	3.27175545649604e-10	43.8530977016951	341.459692073562	192.656394887629	56.4292143162118	476.500644574164	32.7622154415575	212.209182645613	42.3679175813179	335.691879280784
BTAF1	chr10	91923770	92031437	.	+	-0.18843687211324	0.176984893885501	131.485206743645	116.132192792982	123.808699768313	120.49002030204	94.9635685430331	145.415783413001	133.414211874246	128.551577265618	120.003198466234
BTBD1	chr15	83016429	83067252	.	-	0.00391377725156609	0.988427204321534	71.5568497860599	71.4020038175265	71.4794268017932	65.6483998733027	63.0285787188556	88.9340620369709	85.7790704533742	60.0974178641476	65.4097979281113
BTBD10	chr11	13387996	13463297	.	-	-0.0778243606413572	0.653949272001464	70.4379112510382	65.8893785693261	68.1636449101821	48.5190974031792	44.0588123083263	111.019682764556	99.496558546753	51.7914771872346	54.1331283087613
BTBD11	chr12	107318434	107659642	.	+	0.957018062356753	7.15894557683897e-06	37.9337797594139	74.8536883323774	56.3937340458957	30.5820717271474	56.9092992315881	34.2834189100391	62.6420017632365	48.9212285741117	104.916497614949
BTBD17	chr17	74356416	74361868	.	-	1.63305513987877	0.144460107767388	0.274113893188933	0.828570210348726	0.551342051768829	0.334230292099971	1.33859238783977	0.507067822827202	1.289372248986	0	0
BTBD18	chr11	57743514	57751781	.	-	0.495254363135687	0.7898398093643	0.291325520615666	0.377844856053491	0.334585188334578	0.529197962491621	0.152981987181688	0.281704346015112	0.680502020298167	0.0762012906138812	0.30684815290748
BTBD19	chr1	44808482	44814129	.	+	-0.326358359762248	0.886673249247629	0.180539879748383	0.159940361253161	0.170240120500772	0.222820194733314	0.229472980772533	0.140852173007556	0.0358158958051667	0.177803011432389	0.204565435271654
BTBD2	chr19	1985448	2015714	.	-	0.0299717231664049	0.897576145369372	35.3867802227478	36.6024016281867	35.9945909254673	40.9432107822465	47.2714340391417	24.5927894071193	23.5668594397997	40.6152878971987	38.96971541925
BTBD3	chr20	11890723	11926595	.	+	0.36162025595992	0.386901438844989	2.42102849298383	3.09051966433618	2.75577407866	2.61813728811644	3.09788524042919	2.61985041794054	3.18761472665983	2.03203441637016	2.99176949084793
BTBD6	chr14	105248533	105251093	.	+	-0.117828834856245	0.535755882270461	24.2704555161116	22.3602416091542	23.3153485626329	30.6656293001724	29.7549965068384	15.4937390308312	14.8635967591442	26.6450512846538	22.4766272004729
BTBD7	chr14	93237550	93333036	.	-	-0.0341858239252339	0.864098158620143	75.2763913776227	73.2750719155237	74.2757316465732	61.8047515141531	57.9801731418599	97.8640898056499	92.0110363234732	66.1681206830535	69.8335254658608
BTBD8	chr1	92080345	92184723	.	+	-0.331554596931027	0.0597395515857421	20.4382042485426	16.3264347329017	18.3823194907221	18.2991084924734	13.6536423559657	22.8743928964271	19.34058373479	20.1425411522693	15.9816746305979
BTBD9	chr6	38168451	38639929	.	-	0.0615479637115727	0.743136880613501	200.525223573544	198.58080899929	199.553016286417	77.48572271851	88.1176246166525	396.273503539458	370.73033747928	127.840365219888	136.930988234963
BTD	chr3	15601352	15722515	.	+	0.180024121545685	0.888472442655859	87.6844804480775	150.797291837641	119.240886142859	97.985180633975	36.8686589107869	106.512413228314	82.5914557267144	58.57339205187	332.648968431118
BTF3	chr5	73498425	73505623	.	+	-0.33303248699317	0.0288062970812673	52.7217818845427	41.2064323943127	46.9641071394277	64.7849716187111	49.7956368276396	34.6214641252573	31.3030929337157	58.7511950633024	42.524039857095
BTF3L4	chr1	52056185	52090716	.	+	-0.49459999424364	0.0769534585264231	14.0755438798017	10.1736705456836	12.1246072127427	14.8175429497654	6.99892591356225	12.6485251360785	11.819245615705	14.7576499488883	11.6602298104843
BTG1	chr12	92140278	92145846	.	-	0.0474269521304314	0.824794659931543	426.87527055955	448.956728793732	437.915999676641	447.729328792253	523.121905167784	319.847114465558	290.645994458928	513.037889273057	533.071953638521
BTG2	chr1	203305519	203309601	.	+	-0.226470275439874	0.121302394899716	91.5712278927225	78.095612151454	84.8334200220882	121.186333410581	108.77019288618	57.8902431061055	53.72384370775	95.6326197204209	71.8280384597594
BTG3	chr21	17593653	17612901	.	-	0.589975299962048	0.0108639677401643	9.23524053460957	13.9661739630696	11.6007072488396	7.88226438869099	10.3645296315594	8.25393733824278	14.8635967591442	11.5571957431053	16.6209416158219
BTG3-AS1	chr21	17611686	17614104	.	+	0.263553927384061	0.913871978772773	0.143616017302192	0.188106855107278	0.165861436204735	0.111410097366657	0.0764909935908442	0.0563408692030224	0.1074476874155	0.254004302046271	0.332418832316437
BTG4	chr11	111467526	111514725	.	-	0.0962287720427583	0.983246778868134	0.0811751491517929	0.0966878740016298	0.0889315115767113	0.0278525243416643	0.191227483977111	0.112681738406045	0	0.101601720818508	0.102282717635827
BTK	chrX	101349447	101390796	.	-	-0.496021794730611	0.610640077933061	1.32608714114995	1.18572369097187	1.25590541606091	2.00538175259983	1.18561040065809	0.676090430436269	0.1074476874155	1.29542194043598	2.14793707035236
BTLA	chr3	112463966	112499472	.	-	0.0118642633575714	0.996050022656196	0.396774099986389	0.41947097589382	0.408122537940104	0.334230292099971	0.420700464749643	0.422556519022668	0.680502020298167	0.43180731347866	0.204565435271654
BTN2A1	chr6	26457904	26476622	.	+	0.486480992360119	0.000887129315982919	104.37469238039	146.222098220607	125.298395300499	101.411041128	145.141660338627	98.1176237170635	135.813876893192	113.590723875092	157.694379915036
BTN2A2	chr6	26383108	26394872	.	+	0.219202590533998	0.135291990495831	32.0754795780809	37.1075970630607	34.5915383205708	37.8515805803218	41.496364023033	25.071686795345	30.9807498714692	33.2999639982661	38.8418620222052
BTN2A3P	chr6	26421391	26430588	.	+	0.801827793112479	0.00234704460649344	7.2514805537628	12.6851261258981	9.96830333983043	7.24165632883271	14.7245162662375	7.88772168842314	11.174559491212	6.62951228340766	12.1716433986634
BTN3A1	chr6	26402275	26415208	.	+	0.428609989550354	0.00381043753757376	321.415757217853	433.526395577449	377.471076397651	371.719789863852	512.260184077884	278.070359951517	368.43812014775	314.457325933283	419.896126574478
BTN3A2	chr6	26365159	26378320	.	+	0.451456932163245	0.00283636807526862	342.843198762474	471.878966668698	407.361082715586	424.026830577497	599.230443790674	253.618422717405	333.052015092245	350.881542846718	483.362552867509
BTN3A3	chr6	26440504	26453415	.	+	0.79247800756499	2.43321635778455e-05	183.343161971271	318.206438934565	250.774800452918	211.53992237494	365.971158835394	150.092075556852	253.003487967697	188.394990827719	335.640737921966
BTNL10	chr1	228510359	228512288	.	-	0.0681019521698386	0.98371708369355	0.236050278930167	0.233297379869509	0.234673829399838	0.640608059858279	0.688418942317598	0	0	0.0762012906138812	0.0767120382268701
BTNL9	chr5	181040266	181061520	.	+	-2.49824261736057	0.276146799392828	0.153282188453378	0.0318575295291331	0.0925698589912557	0.139262621708321	0	0.140852173007556	0	0.177803011432389	0.0767120382268701
BTRC	chr10	101354033	101557321	.	+	-0.0271030812700599	0.906647201575762	63.8991707776346	60.3318016551499	62.1154862163923	35.6233786329886	39.6988256736482	107.244844527953	93.479488051485	48.8450272834978	47.842741174158
BUB1	chr2	110637528	110678107	.	-	1.38913421350221	0.000215987848144679	3.66157353361361	9.55097755079914	6.60627554220638	3.45371301836637	6.99892591356225	2.53533911413601	9.025605742902	4.9784843201069	12.5552035897977
BUB1B	chr15	40161009	40221136	.	+	-0.87881767105694	0.240991780934853	0.978345876313333	0.535769394715827	0.75705763551458	1.1698060223499	0.803155432703864	0.957794776451381	0.429790749662	0.812813766548066	0.409130870543307
BUB1B-PAK6	chr15	40217428	40277487	.	+	-0.495999590937418	0.0445636365274031	11.8397323068565	8.40617577001599	10.1229540384362	12.7286036241406	8.68172777256082	10.3667199333561	9.27631701353817	12.4208103700626	7.28764363155266
BUB3	chr10	123154244	123170467	.	+	-0.0497270783312845	0.790439201758825	60.1761506959411	58.1808159575997	59.1784833267704	62.5846221957197	59.2805200329043	58.4818222327373	54.0103708741913	59.462407109032	61.2417771844513
BUD13	chr11	116748170	116772998	.	-	0.112711183117045	0.484472555755131	33.9422672166126	36.8039462844922	35.3731067505524	35.9854614494303	40.501981106352	30.2268763274215	31.2672770379105	35.6114031468871	38.6372965869336
BUD23	chr7	73683597	73698212	.	+	0.307691482656974	0.0754016507882686	17.2385965473844	21.290319080484	19.2644578139342	17.7977630543235	23.0237890708441	19.0150433560201	21.8476964411517	14.9100525301161	19.0245854802638
BUD31	chr7	99408969	99419616	.	+	0.110154340238206	0.507618717243449	28.7760237712519	31.0003500608307	29.8881869160413	33.0330938692138	34.6504200966524	25.6350954873752	28.0080305196403	27.6610684928389	30.3523964584316
BYSL	chr6	41921499	41933046	.	+	-0.472850845854417	0.378873316610214	4.17079816039401	3.21670548200541	3.69375182119971	4.79063418676626	1.52981987181688	4.78897388225691	5.44401616238533	2.94644990373674	2.68492133794045
BZW1	chr2	200811546	200827336	.	+	0.134004652319828	0.339823434413763	96.1910033655194	105.357442644106	100.774223004813	115.086630579757	123.685936636395	87.891755956715	93.5511198430954	85.5994497895932	98.8562465950266
BZW1-AS1	chr2	200780495	200812170	.	-	0.0296386200149965	0.985629373301568	0.580484713584979	0.576147051144553	0.578315882364766	0.863428254591593	0.650173445522176	0.478897388225691	0.429790749662	0.406406883274033	0.639266985223918
BZW2	chr7	16646134	16706523	.	+	0.384414386227547	0.130374771190457	9.57697627201876	12.1741160234235	10.8755461477212	8.66213507025759	12.0090859937625	12.8175477436876	12.678827115029	7.26452303852334	11.839224566347
C10orf105	chr10	71711701	71737850	.	-	-0.765871967486293	0.750275345197969	0.31903510483263	0.189489943245302	0.254262524038966	0.473492913808293	0	0.422556519022668	0.250711270636167	0.0762012906138812	0.281277473498524
C10orf143	chr10	130063898	130110830	.	-	-0.0667566307524596	0.832997438079366	9.85453519785746	9.33789871110753	9.59621695448249	10.4446966281241	10.0968111539914	11.1273216675969	9.52702828417434	8.00113551445752	8.41275352554676
C10orf55	chr10	73909969	73922777	.	-	-1.95822662099575	0.438097720148439	0.161092380741351	0.0527547083274196	0.106923544534385	0.139262621708321	0	0	0	0.330205592660152	0.127853397044784
C10orf67	chr10	23201916	23344797	.	-	0.49162629427907	0.891328839431401	0.0628618349300088	0.0854069488748228	0.0741343919024158	0.0278525243416643	0	0	0.143263583220667	0.152402581227762	0.102282717635827
C10orf71	chr10	49299170	49327492	.	+	3.38192478884567	0.201479356582	0.00903367604480145	0.147125935304404	0.0780798056746026	0	0.0764909935908442	0.0281704346015112	0.0716317916103334	0	0.255706794089567
C10orf88	chr10	122930901	122954227	.	-	-0.0964676928502015	0.73113940280181	14.6751998537953	13.955038641396	14.3151192475956	13.8427045978072	10.4792661219457	15.5782503346357	17.3348935697007	14.6052473676606	14.0383029955172
C10orf90	chr10	126424997	126670510	.	-	-1.47226650085647	0.508290061593985	0.232792517517226	0.144174600922929	0.188483559220078	0.250672719074979	0	0.0281704346015112	0	0.406406883274033	0.357989511725394
C10orf95	chr10	102449837	102451543	.	-	-0.84138970777278	0.632452471797056	0.316870515436489	0.198232889080069	0.257551702258279	0.529197962491621	0.114736490386266	0.197193042210578	0.0716317916103334	0.228603871841644	0.357989511725394
C11orf1	chr11	111879224	111885975	.	+	0.0771441939705522	0.924975727472422	1.54342567186407	1.64269904520006	1.59306235853206	1.47618379010821	2.21823881413448	1.23949912246649	1.25355635318083	1.90503226534703	1.48309940571949
C11orf21	chr11	2295630	2303140	.	-	-0.379491139988436	0.0977602459850684	120.14408429378	101.05527802969	110.599681161735	165.889634978953	176.273494730101	88.6523576909558	70.0200762991009	105.89439352309	56.9970444025645
C11orf24	chr11	68261338	68271973	.	-	0.364990527713962	0.068566449479454	16.4356919696018	20.7191974024818	18.5774446860418	20.4994579154649	23.0237890708441	11.352685144409	18.1944750690247	17.4500955505788	20.9423864359355
C11orf42	chr11	6205557	6211135	.	+	-1.04246269197841	0.615691319202262	0.189097045827524	0.096110649115951	0.142603847471737	0.306377767758307	0.152981987181688	0.0281704346015112	0	0.228603871841644	0.127853397044784
C11orf49	chr11	46936689	47164384	.	+	-0.0854994095445497	0.648180475561057	38.0199949831786	34.4053041530462	36.2126495681124	16.9064822753902	17.7076650162804	72.0036308414626	61.8182361597177	25.1718263327854	23.7295904915118
C11orf54	chr11	93741594	93764749	.	+	-0.140774635467838	0.389140368796564	28.0639609099808	25.4430776771558	26.7535192935683	27.379031427856	24.821327420229	29.3817632893762	26.0381562503562	27.4324646209972	25.4683966913209
C11orf58	chr11	16738647	16758340	.	+	0.0613383345672222	0.710057383409918	108.53317297422	113.151511065754	110.842342019987	121.15848088624	126.898558367211	111.076023633759	113.321494327547	93.3719814322091	99.2653774655699
C11orf65	chr11	108308519	108467531	.	-	-0.547249311337034	0.211157573184767	8.90730674129933	5.69431272585446	7.30080973357689	13.8984096464905	4.58945961545065	6.81724517356571	6.51849303654034	6.01990195849661	5.95796830228691
C11orf68	chr11	65916812	65919062	.	-	0.747189376724448	0.00300712962672277	13.9927416821016	24.5013630422944	19.247052362198	15.0403631444987	34.7651565870387	10.9019581907848	14.6487013843132	16.0276714591197	24.1131506826462
C11orf71	chr11	114391445	114400511	.	-	-0.0490106200235494	0.905193692426636	7.16061893229108	6.88260861901647	7.02161377565377	8.02152701039931	7.91681783665238	5.60591648570073	6.41104534912484	7.84873293322976	6.34152849342126
C11orf72	chr11	67602880	67606706	.	-	-0.570398277997869	0.869649681081501	0.0896982788723697	0.0537688588021829	0.0717335688372763	0.0557050486833286	0.114736490386266	0	0	0.203203441637016	0.0511413588179134
C11orf80	chr11	66744736	66843516	.	+	-0.845532078456577	0.000774033884839465	25.8604714719417	15.1522709498015	20.5063712108716	19.0232741253567	7.80208134626611	32.9312380491666	22.3133030866188	25.6290340764687	15.3168369659651
C11orf91	chr11	33698108	33700740	.	-	-0.472893444782865	0.852179697104371	0.117635459467824	0.0854809200510409	0.101558189759433	0.111410097366657	0.0382454967954221	0.169022607609067	0.1074476874155	0.0762012906138812	0.102282717635827
C11orf94	chr11	45906535	45907271	.	-	0.0650641249434736	0.96969993132864	0.689157228582799	0.713597985459308	0.701377607021053	0.3899353407833	1.10911940706724	0.647919995834758	0.716317916103334	1.01601720818508	0.383560191134351
C11orf95	chr11	63759892	63768775	.	-	0.0802069906078261	0.853725381164967	5.58899732756651	5.80616344993521	5.69758038875086	6.15540787950781	5.58384253213163	3.97203127881308	5.65891153721634	6.62951228340766	6.16253373755857
C11orf98	chr11	62662817	62665216	.	-	0.293983116603946	0.0678406096129022	20.5732088519837	25.184445453457	22.8788271527203	22.6719548141147	28.4164041189986	16.2825111996735	20.4866924005553	22.7587854633458	26.6446479441329
C12orf10	chr12	53299695	53307177	.	+	-0.239490229148868	0.357995184343557	8.87075982280858	7.57039179549317	8.22057580915087	10.5282542011491	8.41400929499287	6.73273386976118	5.2649366833595	9.34735831530276	9.00087915195276
C12orf29	chr12	88035536	88050160	.	+	0.028537545009727	0.93928460896297	8.48489038635441	8.62371141883646	8.55430090259544	10.2218764333908	10.1733021475823	6.62005213135513	6.9840996820075	8.61074583936857	8.71960167845424
C12orf4	chr12	4487730	4538508	.	-	0.0188489737209754	0.945864768692017	20.4322104583344	20.4644668389586	20.4483386486465	13.0628339162406	13.4241693751932	31.8889319689107	30.8016703924433	16.3578770517798	17.1834965628189
C12orf40	chr12	39626183	39908300	.	+	1.19717166698702	0.019381136071611	0.958279169721475	2.22704596241915	1.59266256607031	0.807723205908264	1.60631086540773	1.15498781866196	2.75782397699783	0.914415487366574	2.3013611468061
C12orf42	chr12	103237591	103496010	.	-	-0.252205421056953	0.609013643476742	2.97040164935214	2.59423395133634	2.78231780034424	2.00538175259983	1.30034689104435	5.69042778950526	5.40820026658017	1.24462108002673	1.15068057340305
C12orf43	chr12	121000486	121016487	.	-	-0.701467163036774	0.00477953699441758	14.0739412457933	8.78824589938369	11.4310935725885	13.7591470247822	7.64909935908442	14.6204555581843	11.2461912828223	13.8432344615217	7.49220906682432
C12orf45	chr12	104986316	105017625	.	+	-0.00474647328642999	0.993366994004767	6.80766861342963	6.74117367989037	6.77442114666	5.8490301117495	7.03717141035767	7.97223299222767	6.41104534912484	6.60411185320304	6.77623004337353
C12orf49	chr12	116710171	116738069	.	-	-0.271921884297003	0.0706684515546764	41.5932066609962	34.3930988302134	37.9931527456048	46.541568174921	38.2454967954221	36.1990084629419	33.2729672029998	42.0377119886578	31.6820717876974
C12orf50	chr12	87980036	88029401	.	-	0.293518958391295	0.928406160430632	0.107468017784417	0.117437861354696	0.112452939569557	0.0557050486833286	0.191227483977111	0	0	0.254004302046271	0.15342407645374
C12orf56	chr12	64264762	64390758	.	-	0.0808382681583207	0.899729473487687	2.13916440559067	2.28708740673781	2.21312590616424	2.36746456904146	2.79192126606581	1.267669557068	1.25355635318083	2.76864689230435	2.78720405557628
C12orf57	chr12	6943438	6946003	.	+	-0.633554726952055	0.00677802045526694	16.7613758909893	11.1028547722357	13.9321153316125	20.9172457805899	16.675036602804	10.2822086295516	6.3394135575145	19.0757230836749	10.3305544812185
C12orf60	chr12	14803670	14824415	.	+	-0.608076627877321	0.407468817419322	1.20505020991931	0.740119384390209	0.97258479715476	1.69900398484152	0.688418942317598	1.32401042627103	0.9670291867395	0.609610324911049	0.588125626406004
C12orf65	chr12	123233436	123257960	.	+	0.0233860827190171	0.930012690168735	27.8897821115378	28.5374869831483	28.2136345473431	31.1391222139807	31.3230618754507	25.6069250527737	22.564014357255	26.9244560169047	31.7076424671063
C12orf66	chr12	64186312	64222296	.	-	0.626287076952119	0.0296063426574284	4.66438588300323	7.14765572953989	5.90602080627156	5.01345438149957	7.38138088151647	5.12701909747504	6.876651994592	3.86086539110331	7.18536091391683
C12orf73	chr12	103950194	103957215	.	-	-0.309963704038054	0.359584804839394	4.73847829462988	3.8831024705303	4.31079038258009	3.899353407833	2.75367576927039	5.74676865870829	5.157488995944	4.57207743683287	3.73331919370768
C12orf75	chr12	105330691	105371518	.	+	-0.633124765008893	0.000135830030993595	123.854763362765	80.3925695457594	102.123666454262	127.202478668381	81.6541356582262	152.909119017003	102.791620960828	91.466949166862	56.7924789672929
C12orf76	chr12	110041177	110073639	.	-	0.100930867367388	0.783285830156358	6.42214699098733	6.90370418762032	6.66292558930382	6.29467050121613	8.10804532062949	5.5214051818962	5.83799101624217	7.44232604995573	6.77623004337353
C13orf42	chr13	51082848	51172388	.	-	0.689921537419078	0.802402612501965	0.0808209457527475	0.107358659402684	0.0940898025777158	0	0.0764909935908442	0.0563408692030224	0.143263583220667	0.177803011432389	0.102282717635827
C13orf46	chr13	113953705	113974076	.	-	0.275826397071829	0.23746629679672	74.5350938684088	94.6575668121278	84.5963303402683	68.1272745397108	117.222447677969	105.864493232479	122.991786194942	49.6324406198413	43.8792858657697
C14orf119	chr14	23095505	23100456	.	+	-0.00116616751911429	0.997446995485835	15.0036530537286	15.6017849924239	15.3027190230762	20.2487851963899	22.0676516509586	9.49343646070928	7.44970632747467	15.2656585529809	17.2857792804547
C14orf178	chr14	77760768	77769742	.	+	-0.0498667721770473	0.96429814851885	1.32693488579497	1.3837913030687	1.35536309443183	1.42047874142488	0.573682451931332	1.60571477228614	2.29221733153067	0.965216347775828	1.27853397044784
C14orf28	chr14	44897275	44907257	.	+	-0.0140867213400162	0.973853293535968	8.26685875567002	8.16480621052628	8.21583248309815	9.97120371431581	9.40839221167384	6.11298430852793	6.1245181826835	8.71234756018708	8.94973779313485
C14orf93	chr14	22985894	23010143	.	-	0.269075089184858	0.120840669716716	16.7249540995044	20.1649695253695	18.444961812437	15.5417085826487	18.4343294553935	16.6205564148916	20.4866924005553	18.0089050150806	21.5560827417505
C15orf39	chr15	75201882	75212169	.	+	1.25888008761706	4.93357395313842e-07	61.7921457455109	148.516518416416	105.154332080964	63.5037554989946	171.722280611445	56.0309944224058	130.441492522417	65.8379150903933	143.400370125429
C15orf40	chr15	82988963	83011639	.	-	-0.179423910992632	0.344185585220063	20.6535951357148	18.335118445305	19.4943567905099	22.5605447167481	19.390466875279	18.3671233601853	14.827780863339	21.0315562094312	20.7633916800728
C15orf41	chr15	36579626	36810240	.	+	-0.0620210551525919	0.76876080612024	25.3557172056821	24.6179246634373	24.9868209345597	10.9181895419324	10.326284134764	46.6502397001026	46.2741373802753	18.5169136191731	17.2857792804547
C15orf48	chr15	45430529	45433449	.	+	0.892693239434096	0.512276259578818	0.491627578244968	0.68113047183032	0.586379025037644	1.22551107103323	0.650173445522176	0.0845113038045336	0.250711270636167	0.177803011432389	1.07396853517618
C15orf56	chr15	40250665	40252909	.	-	-0.81855569822318	0.628772937456483	0.296403250444975	0.168947063304668	0.232675156874822	0.111410097366657	0.114736490386266	0.338045215218134	0.1074476874155	0.43180731347866	0.255706794089567
C15orf61	chr15	67521131	67530145	.	+	-0.141345850270062	0.741057885797116	5.00854643537095	4.56882437684421	4.78868540610758	5.98829273345782	5.04840557699572	4.64812170924935	3.36669420568567	4.39427442540048	5.26755995824508
C15orf62	chr15	40769980	40772449	.	+	-0.756387899141763	0.139038453928863	2.25350056891792	1.43414387755015	1.84382222323404	3.59297564007469	2.37122080131617	0.92962434184987	0.3223430622465	2.23523785800718	1.61095280276427
C16orf46	chr16	81053497	81077267	.	-	0.353816825803081	0.618885158120919	1.11564241796699	1.40689909671818	1.26127075734258	0.946985827616586	1.75929285258942	1.49303303388009	1.289372248986	0.914415487366574	1.20182193222097
C16orf54	chr16	29742465	29745990	.	-	-0.0351368559518977	0.874991369539863	105.791281009992	106.023482946472	105.907381978232	135.613941019563	155.353207983005	77.9475925423815	73.3509546089814	103.811558246311	89.4206658931216
C16orf58	chr16	31489475	31508391	.	-	0.174651957346095	0.282288163029087	32.8496519198583	37.6616246834755	35.2556383016669	37.6287603855884	41.1521545518742	23.5223128922619	24.068281981072	37.389433261211	47.7148877771132
C16orf70	chr16	67109941	67148544	.	+	-0.192261236746078	0.259700798473219	23.2929048785617	20.4332636900666	21.8630842843141	21.4742962674232	17.8224015066667	23.3814607192543	21.3104580040742	25.0194237515577	22.1442083681565
C16orf71	chr16	4734537	4749396	.	+	-1.1338750049874	0.401611918545903	0.412486884730736	0.172497561760547	0.292492223245641	0.473492913808293	0.229472980772533	0.169022607609067	0.143263583220667	0.584209894706422	0.15342407645374
C16orf72	chr16	9091644	9121635	.	+	-0.090955972120212	0.593208917280418	213.640146612385	199.873654450885	206.756900531635	239.086068948846	200.559385195194	213.165678629635	211.385417042094	188.67439555997	187.688786861742
C16orf74	chr16	85707518	85751096	.	-	-2.29820593370349	0.000228168492815443	4.69807358022305	1.08038690779011	2.88923024400658	4.87419175979125	0.879646426294709	6.39468865454304	2.14895374831	2.84484818291823	0.30684815290748
C16orf86	chr16	67666814	67668754	.	+	0.0235501024402746	0.981475424729088	1.71844496758453	1.68034045949238	1.69939271353845	2.25605447167481	1.83578384618026	1.0141356456544	1.57589941542733	1.8796318351424	1.63652348217323
C16orf87	chr16	46796603	46831180	.	-	0.136927501633452	0.610699808858896	10.9909443196197	12.1743408195344	11.582642569577	10.9181895419324	9.90558367001433	12.0006051402438	14.5412536968977	10.0585703610323	12.0693606810276
C16orf89	chr16	5044122	5066145	.	-	-3.32922581699184	0.199952696239296	0.163070256466068	0.0106931348021163	0.0868816956340924	0.362082816441636	0	0.0563408692030224	0	0.0762012906138812	0.0255706794089567
C16orf91	chr16	1419752	1420747	.	-	0.147075913303686	0.738936289536054	3.3675549168063	3.72678673752796	3.54717082716713	3.67653321309969	3.93928616992848	3.09874780616623	3.40251010149083	3.32745635680614	3.83560191134351
C16orf95	chr16	87302798	87317420	.	-	-0.212854734747491	0.766281099612914	1.67773683167252	1.47459579024106	1.57616631095679	1.64329893615819	0.994382916680975	2.0001008567073	1.54008351962217	1.39702366125449	1.84108891744488
C16orf96	chr16	4556490	4600317	.	+	0.178384976508272	0.795081390469876	1.43884232404407	1.62676521056769	1.53280376730588	1.47618379010821	1.41508338143062	1.18315825326347	1.68334710284283	1.65102796330076	1.76437687921801
C17orf100	chr17	6651762	6653476	.	+	-0.380962665497878	0.595755624405795	2.1027868358996	1.51568340103643	1.80923511846801	2.92451505587475	1.41508338143062	1.0141356456544	1.79079479025833	2.36224000903032	1.35524600867471
C17orf107	chr17	4899536	4902934	.	+	-0.643267954564583	0.196789370772259	2.07650827815371	1.29705061656894	1.68677944736132	2.53457971509145	1.60631086540773	1.0141356456544	0.787949707713667	2.66704517148584	1.48309940571949
C17orf113	chr17	42038232	42050601	.	-	0.440445639722194	0.727656338447189	0.44346548672154	0.632894249986764	0.538179868354152	0.640608059858279	0.573682451931332	0.338045215218134	1.074476874155	0.355606022864779	0.30684815290748
C17orf49	chr17	7014782	7017520	.	+	0.368936741628004	0.0472074713901955	14.303233077105	18.5210197786524	16.4121264278787	20.7501306345399	26.4658837824321	9.43709559150625	11.3536389702378	12.7256155325182	17.7716221892249
C17orf58	chr17	67991099	67993606	.	-	-0.186109274808805	0.748183536905502	2.6234877480636	2.19787788702919	2.41068281754639	3.87150088349134	2.40946629811159	1.38035129547405	1.57589941542733	2.61624431107659	2.58263862030463
C17orf67	chr17	56791913	56833920	.	-	0.452769443757488	0.00577790807687704	26.2577543335797	35.7841943175716	31.0209743255756	23.9531709338313	31.3613073722461	31.3818641460835	40.0063556143712	23.4445970788708	35.9779459284021
C17orf75	chr17	32328441	32342173	.	-	-0.0656083669956072	0.870646873066261	9.16964437866043	8.60323987428314	8.88644212647178	10.8346319689074	9.10242823731046	6.50737039294909	8.66744678485034	10.1601720818508	8.05476401382136
C17orf80	chr17	73232433	73248956	.	+	-0.00968326211192072	0.97960151421299	20.2217895737014	19.6159735416001	19.9188815576507	23.396120446998	21.0350232374822	13.1274225243042	16.1887849039353	24.1304086943957	21.6072241005684
C17orf97	chr17	410325	414666	.	+	-0.417974520139692	0.657342457465462	1.27408880174304	1.04021532241437	1.1571520620787	2.47887466640812	1.721047355794	0.985965211052892	1.46845172801183	0.381006453069406	0.0767120382268701
C17orf99	chr17	78146385	78166294	.	+	-0.641092607307639	0.618647899649301	0.61396461774405	0.471853929500375	0.542909273622212	0.612755535516614	0.994382916680975	0.619749561233247	0.1074476874155	0.609610324911049	0.357989511725394
C18orf21	chr18	35972625	35979287	.	+	0.10081199299338	0.709148078108681	10.6521015436055	11.3853577842148	11.0187296639102	11.3916824557407	11.3206670514449	11.6062190558226	12.678827115029	8.96635186223335	10.1771304047648
C18orf25	chr18	46174022	46266992	.	+	0.38573576254133	0.00964613423602275	67.1605619796412	88.3680333544352	77.7642976670382	49.9674286689457	58.5921010905867	96.7372724215895	127.862748024445	54.7887279513806	78.6554098619508
C18orf32	chr18	49477243	49487234	.	-	0.0894369254501186	0.686356206238734	17.9188747610046	19.0594303195867	18.4891525402956	22.6441022897731	24.8978184138198	12.5921842668755	13.968199364015	18.5169136191731	18.334177136222
C18orf54	chr18	54357906	54382035	.	+	-0.0625271411612098	0.877945281561498	5.77078780291336	5.54808818807395	5.65943799549365	6.43393312292445	5.92805200329043	4.67629214385086	4.29790749662	6.197704969929	6.39266985223918
C19orf12	chr19	29698886	29715789	.	-	-0.118582778021319	0.464354791272724	40.7555933575601	37.4930614650647	39.1243274113124	37.0160048500718	33.0441092312447	46.3403649194859	40.400330468228	38.9134590734887	39.0208567780679
C19orf18	chr19	57958437	57974534	.	-	0.140123247525709	0.755228477464708	3.48094607339681	3.88545189017976	3.68319898178829	3.53727059139136	3.48034020838341	4.50726953624179	5.62309564141117	2.41304086943957	2.60820929971358
C19orf25	chr19	1473201	1479215	.	-	0.235631464467173	0.208152518123523	22.97892536103	27.5810089155531	25.2799671382916	23.2847103496313	31.9732353209729	19.6347929172533	18.910792985128	26.0100405295381	31.8354958641511
C19orf38	chr19	10848415	10869790	.	+	0.131800349349459	0.928441374496913	0.560952711067086	0.67928872978666	0.620120720426873	0.668460584199943	0.994382916680975	0.535238257428713	0.931213290934334	0.482608173887914	0.204565435271654
C19orf44	chr19	16496394	16521352	.	+	-0.539765719841982	0.100798335284199	4.85155671483209	3.30796352928569	4.07976012205889	5.79332506306617	3.36560371799715	3.54947475979041	2.72200808119267	5.20708819194855	3.81003123193455
C19orf47	chr19	40319553	40348527	.	-	-0.0068038515990992	0.989158098631324	10.9638137105109	10.8346432676797	10.8992284890953	13.4806217813655	10.058565657196	9.38075472230323	9.7777395548105	10.0331699308277	12.6319156280246
C19orf48	chr19	50797693	50804853	.	-	0.0530410408878727	0.894424693351	6.2546338538097	6.48090679523574	6.36777032452272	5.54265234399119	6.04278849367669	6.84541560816722	6.37522945331967	6.37550798136139	7.00636615805414
C19orf53	chr19	13774456	13778772	.	+	0.249590603582176	0.083711535333484	30.4031377090588	36.2181731902607	33.3106554496597	38.49218864018	46.8889790711875	18.3671233601853	21.7402487537362	34.3413816366558	40.0181132750172
C19orf54	chr19	40740861	40750477	.	-	0.392669078275169	0.253348939550955	5.48263010446305	7.27836118734781	6.38049564590543	5.26412710057455	9.14067373410589	6.33834778534002	5.44401616238533	4.85148216908377	7.26207295214371
C19orf57	chr19	13882348	13906165	.	-	-0.944695183140968	0.0345579264086292	3.26772638293117	1.69064324120704	2.4791848120691	3.14733525060806	1.75929285258942	2.7607025909481	1.934058373479	3.88626582130794	1.40638736749262
C19orf67	chr19	14081624	14085783	.	-	-0.770311443023438	0.802402612501965	0.153564440456096	0.0863031732916117	0.119933806873854	0.306377767758307	0	0.0281704346015112	0.214895374831	0.127002151023135	0.0511413588179134
C19orf71	chr19	3539157	3544030	.	+	0.102533752016854	0.820047721244676	3.7415181875205	4.06780171812398	3.90465995282224	3.67653321309969	4.01577716351932	3.04240693696321	2.97271935182883	4.49587614621899	5.16527724060925
C19orf73	chr19	49118402	49119143	.	-	0.701341413532689	0.388630802276735	0.578338233351354	0.934672734350825	0.756505483851089	0.97483835195825	1.721047355794	0.253533911413601	0.5372384370775	0.508008604092541	0.613696305814961
C19orf84	chr19	51388289	51390591	.	-	-0.226220438794408	0.723296824360102	1.86720610874214	1.55770777222733	1.71245694048474	2.56243223943311	2.10350232374822	1.85924868369974	1.21774045737567	1.19382021961747	1.38081668808366
C1D	chr2	68041130	68063004	.	-	0.00956587576365369	0.975598878774881	25.7775689784132	26.312482444145	26.0450257112791	20.2209326720483	17.21047355794	39.0442223576945	41.5822550297985	18.0851063056945	20.1752660536668
C1GALT1	chr7	7182544	7248615	.	+	1.27383486190054	6.26552986227167e-07	103.001496045883	245.265629403164	174.133562724523	65.1749069594944	147.857090611102	165.332280676269	368.187408877113	78.5127297625022	219.754418840574
C1GALT1C1	chrX	120625674	120630150	.	-	0.559202423234555	0.0321733060143566	7.41401715489368	10.8319614203524	9.12298928762302	8.99636536235757	10.1733021475823	6.90175647737025	11.9983250947308	6.35010755115677	10.3305544812185
C1orf105	chr1	172420685	172468829	.	+	0.720717967684977	0.657839958087534	0.264038081316736	0.354155450165008	0.309096765740872	0.529197962491621	0.382454967954221	0.22536347681209	0.3223430622465	0.0508008604092541	0.357989511725394
C1orf109	chr1	37681570	37692242	.	-	0.20763851942837	0.403630432082764	8.31928609762532	9.60892691991881	8.96410650877207	9.07992293538256	10.9382120834907	6.95809734657327	8.20184013938317	8.9155510018241	9.69128749599459
C1orf112	chr1	169794730	169854079	.	+	-0.328866247629611	0.166506938664461	9.77654013361643	7.78480273445063	8.78067143403353	10.6953693471991	7.64909935908442	11.1273216675969	9.63447597158984	7.51852734056961	6.11139237874065
C1orf115	chr1	220690363	220699153	.	+	0.568903728548341	0.663855627353537	0.474572723290391	0.580256366121074	0.527414544705732	0.668460584199943	0.72666443911302	0.0563408692030224	0.429790749662	0.685811615524931	0.588125626406004
C1orf116	chr1	207018522	207032756	.	-	-0.0186048073344721	0.990660256884721	0.608860666593977	0.582407922050164	0.595634294322071	0.529197962491621	0.688418942317598	0.901453907248359	0.716317916103334	0.406406883274033	0.383560191134351
C1orf122	chr1	37807790	37809454	.	+	0.0368366808301822	0.94621734331402	5.37105202606197	5.3231557135263	5.34710386979414	5.79332506306617	5.92805200329043	3.2677704137753	4.727698246282	7.0359191666817	5.318701317063
C1orf127	chr1	10946473	10982037	.	-	0.805887939910888	0.759556389020884	0.0630681695641668	0.106727688987029	0.0848979292755978	0	0.0382454967954221	0.0845113038045336	0.143263583220667	0.101601720818508	0.127853397044784
C1orf131	chr1	231223765	231241175	.	-	0.157907080563848	0.450721134837761	15.74683083299	17.6283570875378	16.6875939602639	16.9343347997319	19.5052033656653	15.2965459886206	15.04267623817	15.0116542509346	18.334177136222
C1orf159	chr1	1081823	1116089	.	-	0.101581071008074	0.632452471797056	21.0399298316754	22.827808384939	21.9338691083072	18.5497812115484	17.3252100483262	22.9025633310286	26.7902900622647	21.6665669645469	24.3432867973268
C1orf162	chr1	111473984	111478512	.	+	-0.190860150674903	0.338746728529784	43.1892149633977	39.0002492591521	41.0947321112749	47.5721115755626	54.1938689591131	38.5089841002658	29.870457101509	43.4855365103215	32.9861764375541
C1orf167	chr1	11762193	11789585	.	+	-1.25891394057222	0.241880341694601	0.679459372725048	0.283216145670645	0.481337759197847	1.19765854669156	0.267718477567955	0.338045215218134	0.1074476874155	0.508008604092541	0.434701549952264
C1orf174	chr1	3889133	3900272	.	-	0.228970758623049	0.104842663793601	45.8894373573318	53.8583006930004	49.8738690251661	46.1516328341377	58.171400625837	44.1430710205681	50.6078607727005	47.3718023316295	52.8034529794956
C1orf189	chr1	154199086	154206333	.	-	-0.395113401233058	0.650503824718826	1.08364139233781	0.844903472781988	0.9642724325599	1.36477369274155	0.497191458340488	0.845113038045336	0.859581499324	1.04141763838971	1.1251098939941
C1orf198	chr1	230837119	230869591	.	-	0.248205305816969	0.464974694303538	5.0041968986469	6.10004473720319	5.55212081792505	5.40338972228287	7.68734485587984	4.45092866703877	4.01138033017867	5.15628733153929	6.59723528751083
C1orf21	chr1	184387029	184629019	.	+	-0.238844758630159	0.0992040799560793	618.612399680658	518.63049682736	568.621448254009	359.548236726544	290.933494122776	1087.99852517957	889.308692842289	408.31191553938	375.684421876392
C1orf216	chr1	35713876	35718884	.	-	0.162455046802267	0.59303493259336	8.1248088157063	9.44081349078093	8.78281115324361	10.1104663360241	14.1125883175108	6.62005213135513	6.231965870099	7.64552949159274	8.02919333441241
C1orf220	chr1	178542796	178548889	.	+	-0.310320213930066	0.590013634918784	1.91498170060725	1.54105993630944	1.72802081845834	1.61544641181653	1.68280185899857	2.22546433351939	1.719162998648	1.90503226534703	1.25296329103888
C1orf226	chr1	162378841	162386818	.	+	0.511060773322121	0.82909132341953	0.153764664732944	0.213543328833864	0.183653996783404	0.0557050486833286	0.305963974363377	0.281704346015112	0.0716317916103334	0.127002151023135	0.255706794089567
C1orf35	chr1	228100731	228103325	.	-	-0.0617360890950486	0.802402612501965	16.8326319345406	16.2255766671561	16.5291043008484	20.1095225746816	19.5052033656653	10.8456173215818	9.9926349296415	19.5329308273582	19.1524388773086
C1orf43	chr1	154206722	154220797	.	-	0.21714861791114	0.199242409704804	36.5385024121574	42.8675723466358	39.7030373793966	37.7680230072968	50.9047562347068	36.5933945473631	35.672632221946	35.2557971240224	42.0381969483248
C1orf50	chr1	42767249	42779490	.	+	-0.023096030934745	0.949421980455678	11.6186307347033	11.4015320145448	11.5100813746241	10.3332865307574	11.2059305610587	13.0429112204997	10.7089528457448	11.4809944524914	12.2739261162992
C1orf52	chr1	85249954	85259662	.	-	0.201030188463136	0.183980798564953	27.5868210435874	31.7625503479561	29.6746856957718	25.5407648213062	30.1374514747926	29.6352972007898	35.4219209513098	27.584867202225	29.7387001526167
C1orf53	chr1	197902630	197907359	.	+	-0.424846187696247	0.882356868777743	0.108545500451167	0.0948933618927903	0.101719431171978	0.0835575730249929	0.0382454967954221	0.169022607609067	0.0358158958051667	0.0762012906138812	0.178994755862697
C1orf54	chr1	150272284	150280924	.	+	0.309360225369616	0.794750262921981	0.46814094751243	0.57654324764393	0.52234209757818	0.334230292099971	0.497191458340488	0.507067822827202	0.608870228687833	0.558809464501795	0.613696305814961
C1orf56	chr1	151047751	151051395	.	+	-0.313173868831909	0.290144743099145	5.95553789544062	4.79149843260277	5.37351816402169	7.13024623146606	5.96629750008585	4.5354399708433	3.79648495534767	6.197704969929	4.62829297302116
C1orf61	chr1	156404252	156429548	.	-	1.55098903742708	0.00169884018391993	1.10854820894466	3.32166993806314	2.2151090735039	0.529197962491621	1.3768378846352	1.54937390308312	4.29790749662	1.24462108002673	4.21916210247786
C1orf74	chr1	209779208	209784559	.	-	-0.679520638662752	0.0870892054020134	3.56732300574427	2.16855514801719	2.86793907688073	4.76278166242459	2.37122080131617	1.94375998750427	1.46845172801183	3.98786754212645	2.63377997912254
C1QB	chr1	22653236	22661636	.	+	0.608957817940587	0.859038520232403	0.154475232742054	0.137979103999351	0.146227168370702	0.473492913808293	0.191227483977111	0	0	0	0.204565435271654
C1QBP	chr17	5432777	5439155	.	-	0.028208952716835	0.921870181838061	16.4954377556965	16.5984299154474	16.546933835572	22.0034942299148	20.8055502567096	11.352685144409	12.5355635318083	16.1292731799382	16.4675175393681
C1QC	chr1	22643633	22648108	.	+	-0.291941055586296	0.903684369180617	0.38236787363359	0.216079436797937	0.299223655215763	1.05839592498324	0.458945961545065	0	0	0.101601720818508	0.204565435271654
C1QL3	chr10	16513735	16521879	.	-	-1.37869340332719	0.569683581120903	0.163554688936862	0.0537688588021829	0.108661773869522	0.306377767758307	0.114736490386266	0.169022607609067	0	0.0254004302046271	0.0511413588179134
C1QTNF1	chr17	79022934	79049788	.	+	0.0252408157536216	0.994418394723647	0.0721232255972952	0.0742511143470752	0.0731871699721852	0	0.0382454967954221	0.112681738406045	0.0358158958051667	0.101601720818508	0.127853397044784
C1QTNF12	chr1	1242453	1246722	.	-	1.02360747413448	0.364650867359721	0.324436058465996	0.664172767948633	0.494304413207314	0.167115146049986	0.994382916680975	0.422556519022668	0.644686124493	0.381006453069406	0.409130870543307
C1QTNF3	chr5	34017858	34244724	.	-	-0.294882537197248	0.0296155614484197	106.798711954806	85.4116109243717	96.1051614395887	44.6475965196879	36.0655034780831	207.165376059513	160.956635748419	68.6065619826977	59.2472641905527
C1QTNF3-AMACR	chr5	33986986	34124528	.	-	-0.271663760220217	0.0618270721399763	70.5141232996982	56.8592224156596	63.6866728576789	34.9549180487887	32.5851632696996	127.330364398831	99.2458472761169	49.2768345969765	38.7907206633873
C1QTNF4	chr11	47589667	47594411	.	-	-0.576078011065564	0.746654129492642	0.324161400793172	0.279600805944466	0.301881103368819	0.111410097366657	0	0.450726953624179	0.286527166441333	0.406406883274033	0.485842908770177
C1QTNF6	chr22	37180166	37199423	.	-	-0.231864077315511	0.172466559457405	23.3553859767222	19.6525292360481	21.5039576063852	16.8229247023652	15.2981987181688	19.9728381324714	17.19162998648	33.2491631378568	26.3889411500433
C1QTNF7	chr4	15339988	15446167	.	+	-0.321779069948643	0.864062958860311	0.287427506975632	0.237032672248013	0.262230089611823	0.250672719074979	0.382454967954221	0.197193042210578	0.1074476874155	0.406406883274033	0.23013611468061
C1QTNF7-AS1	chr4	15004942	15427914	.	-	0.624756009449661	0.00232212611130378	14.1558662463202	21.0368558032609	17.5963610247905	7.46447652356603	12.9269779168527	25.2688798375556	35.1353937848685	9.75376519857679	15.0867008512845
C1QTNF9	chr13	24307166	24322531	.	+	0.239332047031836	0.672509474142435	2.2061928247711	2.73268359177121	2.46943820827116	1.97752922825816	1.45332887822604	2.53533911413601	3.47414189310117	2.10823570698405	3.22190560552855
C1QTNF9B	chr13	23891099	23897502	.	-	0.0578090094442003	0.985644272580891	0.127005762459918	0.0968523572527828	0.111929059856351	0	0.0382454967954221	0.338045215218134	0.179079479025833	0.0508008604092541	0.0767120382268701
C1R	chr12	7080219	7092445	.	-	0.0480490220591102	0.942189201391496	2.66923231707096	2.81508879226467	2.74216055466781	3.1194827262664	2.86841225965666	2.78887302554961	3.79648495534767	2.10823570698405	1.84108891744488
C1RL	chr12	7094554	7109214	.	-	-0.26557851348885	0.0658597757411565	35.8433877477243	29.8102919263861	32.8268398370552	33.2559140639472	27.1160572279543	39.5794606151232	32.5208333910913	34.6969876595206	29.7898415114346
C1RL-AS1	chr12	7108308	7121851	.	+	-0.29500734738254	0.0542296815908174	29.0511521366891	23.6525047963214	26.3518284665052	30.4428091054391	23.826944503548	29.1282293779626	23.7101230230203	27.584867202225	23.4227423386043
C1S	chr12	7060718	7071031	.	+	0.477290485902965	0.698247924227787	0.39514404588922	0.532413736196402	0.463778891042811	0.111410097366657	0.229472980772533	0.507067822827202	0.787949707713667	0.558809464501795	0.562554946997048
C2	chr6	31897783	31945674	.	+	0.0562977307952801	0.864098158620143	11.5587435778753	12.0244363986469	11.7915899882611	9.85979361694916	12.5445229488985	11.0146399291909	9.84937134642084	13.7924336011125	13.6547428043829
C20orf144	chr20	33662327	33663908	.	+	-1.09617601314269	0.485111731585628	0.379812655094386	0.151614013231426	0.265713334162906	0.696313108541607	0.152981987181688	0.140852173007556	0.214895374831	0.304805162455525	0.102282717635827
C20orf194	chr20	3249302	3407662	.	-	-0.35131877948491	0.0507524446916696	32.3233700000314	25.6298014016128	28.9765857008221	26.7105708436561	16.942755080372	45.1008657970194	36.7829249919062	25.1718263327854	23.1670355445148
C20orf197	chr20	60055925	60072953	.	+	-2.38072753431083	1.92171634983845e-05	11.4134674870954	2.3475531160863	6.88051030159085	9.77623604392416	0.917891923090131	18.6488277062004	4.76351414208717	5.84209894706422	1.40638736749262
C20orf202	chr20	1203454	1208279	.	+	0.431055164537039	0.743479480107219	0.406886915473878	0.569479767315984	0.488183341394931	0.250672719074979	0.650173445522176	0.591579126631735	0.895397395129167	0.381006453069406	0.23013611468061
C20orf203	chr20	32631625	32673941	.	-	-0.178234197392094	0.78400585891775	1.87283385872301	1.72392934884746	1.79838160378524	0.612755535516614	0.458945961545065	3.49313389058739	3.36669420568567	1.52402581227762	1.35524600867471
C20orf204	chr20	64033727	64039001	.	+	0.0467862451240545	0.95500768649995	1.55534851895749	1.61916034400653	1.58725443148201	1.64329893615819	1.3768378846352	1.57754433768463	2.00569016508933	1.44782452166374	1.48309940571949
C20orf27	chr20	3753499	3768388	.	-	-0.070226977435486	0.866184453707915	5.69837030345039	5.49686459091084	5.59761744718061	5.76547253872451	6.46348895842634	4.56361040544482	3.79648495534767	6.7565144344308	6.21367509637648
C20orf96	chr20	270863	290778	.	-	-0.560873022447349	0.0973408247553361	5.02637666612926	3.4143924393759	4.22038455275258	5.31983214925788	2.75367576927039	6.42285908914455	4.942593621113	3.35285678701077	2.58263862030463
C21orf58	chr21	46300430	46323899	.	-	-0.881862872137363	0.0202689907057238	6.17381839726532	3.33705262736928	4.7554355123173	6.51749069594944	2.86841225965666	4.70446257845237	4.083012121789	7.28992346872797	3.06848152907481
C21orf62	chr21	32790673	32813703	.	-	-0.46518805963617	0.824031304080607	0.363919591125828	0.201739390530254	0.282829490828041	0.807723205908264	0.114736490386266	0.169022607609067	0.214895374831	0.127002151023135	0.255706794089567
C21orf62-AS1	chr21	32772100	32797706	.	+	-0.284664406417309	0.247114744214385	10.8906159258699	8.88359013353351	9.88710302970171	10.8067794445657	8.56699128217455	12.4231616592664	8.73907857646067	9.44896003612127	9.3332979842692
C21orf91	chr21	17788974	17819356	.	-	0.582851779326245	0.000320417888423464	57.3832298025711	86.0727433734274	71.7279865879993	61.5262262707364	92.7835752256941	53.7773596542849	76.932544189498	56.8461627979554	88.5001214343992
C21orf91-OT1	chr21	17777404	17792509	.	-	0.539295344557779	0.00261905533331312	20.5374066597127	29.8222546640793	25.179830661896	26.2649304541894	36.6774314268098	16.9867720647113	22.778909732086	18.3645110379454	30.0199776261152
C22orf15	chr22	23763014	23765863	.	+	-1.30255126993166	0.45967078976601	0.314483637684721	0.14899994534345	0.231741791514086	0.250672719074979	0.229472980772533	0.253533911413601	0	0.43180731347866	0.204565435271654
C22orf23	chr22	37943050	37953669	.	-	-1.67400408055402	0.321929474731313	0.30765700942704	0.108366166596294	0.208011588011667	0.557050486833286	0.267718477567955	0.140852173007556	0	0.228603871841644	0.0767120382268701
C22orf24	chr22	31933521	31945362	.	-	-0.383122391638819	0.869649681081501	0.215842790445297	0.164385499977722	0.19011414521151	0.111410097366657	0.191227483977111	0.22536347681209	0.286527166441333	0.304805162455525	0.0511413588179134
C22orf34	chr22	49414525	49657519	.	-	0.394067911347115	0.050471402907821	148.765114426497	187.222177226904	167.9936458267	98.3472634504166	172.525436044149	210.207782996477	211.457048833704	137.746532999693	177.69065121284
C22orf39	chr22	19440887	19448232	.	-	-0.240444793417005	0.120316693467955	32.0959564421242	27.1665655582749	29.6312610001995	34.4814251349804	28.4546496157941	29.7761493737973	27.9005828322248	32.0299424880347	25.1615485384134
C22orf46	chr22	41688937	41698136	.	+	0.202642388614516	0.343515373013921	13.8554996719007	16.0532306398881	14.9543651558944	14.3161975116154	19.1992393913019	12.3104799208604	13.6100404059633	14.9354529603207	15.367978324783
C2CD2	chr21	41885112	41954018	.	-	0.332473498542861	0.0985069708445007	15.1315667990687	18.9229329976977	17.0272498983832	12.1437006129656	18.663802436166	18.6488277062004	21.7402487537362	14.6052473676606	16.3908055011412
C2CD2L	chr11	119107344	119118544	.	+	-0.126842812884477	0.519016215484592	21.4897847829451	19.8715176194245	20.6806512011848	23.2847103496313	23.3297530452075	15.4937390308312	13.1444337604962	25.679834936878	23.1158941856969
C2CD3	chr11	74012714	74171019	.	-	0.245057629645776	0.0925302558203414	99.713884039311	116.448652850779	108.081268445045	80.7166155421431	103.492314328412	128.259988740681	132.089023729455	90.1715272264261	113.763952690448
C2CD4D	chr1	151837863	151840557	.	-	-1.85105960080999	0.459719948432437	0.116667229439666	0.0423375654614183	0.0795023974505423	0.0557050486833286	0	0.0563408692030224	0	0.228603871841644	0.102282717635827
C2CD4D-AS1	chr1	151838277	151851535	.	+	-0.363037290931807	0.34264406000919	3.55232618873512	2.76422054967574	3.15827336920543	3.45371301836637	2.6006937820887	2.59167998333903	2.11313785250483	4.5974778670375	3.52875375843603
C2CD5	chr12	22448546	22544546	.	-	0.192181150246473	0.153596010842998	97.0225452551196	112.011075261693	104.516810258406	72.1658905692522	76.9116940555939	139.359139973676	165.576886307286	79.5541474008919	93.5631159573726
C2CD6	chr2	201487421	201619178	.	-	-0.257791036482235	0.904745739078424	0.236072237804327	0.18471330673817	0.210392772271249	0.362082816441636	0.305963974363377	0.253533911413601	0.143263583220667	0.101601720818508	0.127853397044784
C2orf15	chr2	99141613	99151465	.	+	-0.599221289150144	0.34264406000919	1.46464983330321	0.920617690455814	1.19263376187951	1.97752922825816	1.07087391027182	0.732431299639291	0.716317916103334	1.67642839350539	0.971685817540355
C2orf27A	chr2	131682499	131767404	.	+	0.33829475562668	0.322946443548394	5.04120354351727	7.2390218433639	6.14011269344059	1.28121611971656	1.64455636220315	1.35218086087254	1.25355635318083	12.4208103700626	18.4876012126757
C2orf42	chr2	70149880	70191019	.	-	-0.12809470936132	0.452912548881104	27.5323010414701	25.1684998203771	26.3504004309236	27.9639344390309	26.5423747760229	24.4519372341117	22.8505415236963	30.1757110830969	26.1076636765448
C2orf49	chr2	105337540	105349211	.	+	-0.103934576793928	0.619398875488166	22.8061642021299	21.1943350236273	22.0002496128786	24.9837143344729	20.7290592631188	21.7194050777651	22.6356461488653	21.7173678249561	20.2264074124848
C2orf50	chr2	11133128	11151317	.	+	0.642011474804008	0.752444379067882	0.152543959296646	0.224538408112526	0.188541183704586	0.0278525243416643	0.0764909935908442	0.140852173007556	0.358158958051667	0.279404732250898	0.23013611468061
C2orf68	chr2	85605254	85612066	.	-	-0.0999175708280223	0.570041067878059	55.6104447685544	52.4358383689512	54.0231415687528	58.3788910201283	61.7664773246067	46.8756031769146	39.4333012814885	61.570642816016	56.102070623251
C2orf69	chr2	199911293	199928273	.	+	0.119203909362715	0.643299402884517	10.8968900515237	11.8388928750894	11.3678914633065	12.032290515599	13.6153968591703	9.35258428770172	10.74476874155	11.303191441059	11.1743869017141
[truncated: 17,151 more rows]

## Sheet: GSEA_TAK981_vs_vehicle
NAME	GS<br> follow link to MSigDB	GS DETAILS	SIZE	ES	NES	NOM p-val	FDR q-val	FWER p-val	RANK AT MAX	LEADING EDGE
[truncated: 50 more rows]
